# Supplementary material for: Frontier-orbital modulation of rhodium single-atom catalysts for enhanced hydrogen evolution
Source: Nat Commun. 2026 May 18;17:6523. doi: 10.1038/s41467-026-73161-6 (PMC13376774; doi:10.1038/s41467-026-73161-6)
Supplement: Supplementary file 3 — Supplementary Data 1 [file 41467_2026_73161_MOESM3_ESM.txt]

MoS2:
   Mo001  1.0    0.083572    0.166814    0.234519  Uiso   1.00  Mo
   Mo002  1.0    0.333277    0.165053    0.235321  Uiso   1.00  Mo
   Mo003  1.0    0.581789    0.165029    0.235316  Uiso   1.00  Mo
   Mo004  1.0    0.833248    0.166818    0.234528  Uiso   1.00  Mo
   Mo005  1.0    0.083309    0.416623    0.234449  Uiso   1.00  Mo
   Mo006  1.0    0.333333    0.417543    0.235822  Uiso   1.00  Mo
   Mo007  1.0    0.583612    0.417192    0.238008  Uiso   1.00  Mo
   Mo008  1.0    0.834206    0.417505    0.235852  Uiso   1.00  Mo
   Mo009  1.0    0.083417    0.666681    0.234900  Uiso   1.00  Mo
   Mo010  1.0    0.333257    0.666678    0.234901  Uiso   1.00  Mo
   Mo011  1.0    0.582946    0.667552    0.235419  Uiso   1.00  Mo
   Mo012  1.0    0.834568    0.667546    0.235442  Uiso   1.00  Mo
   Mo013  1.0    0.083351    0.916677    0.234349  Uiso   1.00  Mo
   Mo014  1.0    0.333088    0.916185    0.234784  Uiso   1.00  Mo
   Mo015  1.0    0.583332    0.916670    0.234354  Uiso   1.00  Mo
   Mo016  1.0    0.833424    0.916847    0.234385  Uiso   1.00  Mo
    S001  1.0    0.165553    0.082204    0.338248  Uiso   1.00   S
    S002  1.0    0.167357    0.083763    0.130907  Uiso   1.00   S
    S003  1.0    0.416024    0.082039    0.339104  Uiso   1.00   S
    S004  1.0    0.416523    0.083060    0.131091  Uiso   1.00   S
    S005  1.0    0.666660    0.082211    0.338251  Uiso   1.00   S
    S006  1.0    0.666409    0.083753    0.130905  Uiso   1.00   S
    S007  1.0    0.916742    0.083480    0.337868  Uiso   1.00   S
    S008  1.0    0.916809    0.083619    0.130831  Uiso   1.00   S
    S009  1.0    0.165426    0.333161    0.338400  Uiso   1.00   S
    S010  1.0    0.167579    0.333728    0.131097  Uiso   1.00   S
    S011  1.0    0.406631    0.327373    0.344299  Uiso   1.00   S
    S012  1.0    0.419487    0.334692    0.134352  Uiso   1.00   S
    S013  1.0    0.670705    0.327324    0.344296  Uiso   1.00   S
    S014  1.0    0.665224    0.334682    0.134348  Uiso   1.00   S
    S015  1.0    0.917755    0.333150    0.338418  Uiso   1.00   S
    S016  1.0    0.916151    0.333726    0.131104  Uiso   1.00   S
    S017  1.0    0.166607    0.583220    0.338348  Uiso   1.00   S
    S018  1.0    0.166652    0.583313    0.131098  Uiso   1.00   S
    S019  1.0    0.416689    0.583994    0.339063  Uiso   1.00   S
    S020  1.0    0.416638    0.582983    0.131466  Uiso   1.00   S
    S021  1.0    0.672432    0.594962    0.343956  Uiso   1.00   S
    S022  1.0    0.665499    0.581002    0.134038  Uiso   1.00   S
    S023  1.0    0.917291    0.583979    0.339067  Uiso   1.00   S
    S024  1.0    0.916303    0.582958    0.131498  Uiso   1.00   S
    S025  1.0    0.166532    0.833225    0.338324  Uiso   1.00   S
    S026  1.0    0.166556    0.833080    0.131009  Uiso   1.00   S
    S027  1.0    0.416678    0.833227    0.338327  Uiso   1.00   S
    S028  1.0    0.416520    0.833093    0.131020  Uiso   1.00   S
    S029  1.0    0.667071    0.834946    0.338287  Uiso   1.00   S
    S030  1.0    0.666570    0.833027    0.130801  Uiso   1.00   S
    S031  1.0    0.917867    0.834958    0.338290  Uiso   1.00   S
    S032  1.0    0.916421    0.832999    0.130806  Uiso   1.00   S
   Rh001  1.0    0.584037    0.418026    0.419134  Uiso   1.00  Rh

MoS1.5Se0.5
   Se001  1.0    0.498770    0.749900    0.129782  Uiso   1.00  Se
   Se002  1.0    0.748746    0.749639    0.354181  Uiso   1.00  Se
   Se003  1.0    0.996174    0.747958    0.128990  Uiso   1.00  Se
   Se004  1.0    0.496125    0.998384    0.354125  Uiso   1.00  Se
   Se005  1.0    0.248828    0.999896    0.128129  Uiso   1.00  Se
   Se006  1.0    0.500450    0.251399    0.129470  Uiso   1.00  Se
   Se007  1.0    0.750032    0.251276    0.354959  Uiso   1.00  Se
   Se008  1.0    0.997763    0.249691    0.129419  Uiso   1.00  Se
   Mo001  1.0    0.412926    0.831492    0.241658  Uiso   1.00  Mo
   Mo002  1.0    0.665247    0.834113    0.242606  Uiso   1.00  Mo
   Mo003  1.0    0.915845    0.834468    0.241585  Uiso   1.00  Mo
   Mo004  1.0    0.165238    0.831681    0.239601  Uiso   1.00  Mo
   Mo005  1.0    0.415066    0.083579    0.241053  Uiso   1.00  Mo
   Mo006  1.0    0.666098    0.082370    0.243849  Uiso   1.00  Mo
   Mo007  1.0    0.914600    0.081987    0.241552  Uiso   1.00  Mo
   Mo008  1.0    0.164143    0.084171    0.239333  Uiso   1.00  Mo
   Mo009  1.0    0.414071    0.333935    0.240401  Uiso   1.00  Mo
   Mo010  1.0    0.665741    0.334783    0.242925  Uiso   1.00  Mo
   Mo011  1.0    0.916567    0.334901    0.242232  Uiso   1.00  Mo
   Mo012  1.0    0.166515    0.333925    0.240465  Uiso   1.00  Mo
   Mo013  1.0    0.414011    0.581478    0.241079  Uiso   1.00  Mo
   Mo014  1.0    0.663880    0.581573    0.242399  Uiso   1.00  Mo
   Mo015  1.0    0.914211    0.581701    0.241699  Uiso   1.00  Mo
   Mo016  1.0    0.164884    0.582712    0.240756  Uiso   1.00  Mo
    S001  1.0    0.246488    0.748356    0.341815  Uiso   1.00   S
    S002  1.0    0.747829    0.999706    0.141765  Uiso   1.00   S
    S003  1.0    0.000301    0.001119    0.341956  Uiso   1.00   S
    S004  1.0    0.247946    0.249306    0.341266  Uiso   1.00   S
    S005  1.0    0.496563    0.498424    0.342417  Uiso   1.00   S
    S006  1.0    0.747844    0.499410    0.141483  Uiso   1.00   S
    S007  1.0    0.000037    0.501265    0.342681  Uiso   1.00   S
    S008  1.0    0.248484    0.499923    0.139887  Uiso   1.00   S
    S009  1.0    0.496540    0.748085    0.340925  Uiso   1.00   S
    S010  1.0    0.747601    0.749466    0.143329  Uiso   1.00   S
    S011  1.0    0.999699    0.750130    0.340180  Uiso   1.00   S
    S012  1.0    0.248475    0.748391    0.139760  Uiso   1.00   S
    S013  1.0    0.500087    0.999966    0.143461  Uiso   1.00   S
    S014  1.0    0.749879    0.999655    0.343721  Uiso   1.00   S
    S015  1.0    0.996496    0.999390    0.139969  Uiso   1.00   S
    S016  1.0    0.246555    0.999462    0.338965  Uiso   1.00   S
    S017  1.0    0.496557    0.250467    0.340622  Uiso   1.00   S
    S018  1.0    0.748295    0.249529    0.144239  Uiso   1.00   S
    S019  1.0    0.000318    0.250122    0.340578  Uiso   1.00   S
    S020  1.0    0.248622    0.251140    0.139214  Uiso   1.00   S
    S021  1.0    0.498843    0.500436    0.140395  Uiso   1.00   S
    S022  1.0    0.748617    0.500560    0.343435  Uiso   1.00   S
    S023  1.0    0.997701    0.499330    0.140672  Uiso   1.00   S
    S024  1.0    0.247838    0.499341    0.341945  Uiso   1.00   S

MoSSe
   Se001  1.0    0.498522    0.749250    0.128576  Uiso   1.00  Se
   Se002  1.0    0.749053    0.751849    0.352428  Uiso   1.00  Se
   Se003  1.0    0.998158    0.750163    0.127944  Uiso   1.00  Se
   Se004  1.0    0.248218    0.749758    0.351824  Uiso   1.00  Se
   Se005  1.0    0.497022    0.998261    0.352675  Uiso   1.00  Se
   Se006  1.0    0.747770    0.000712    0.128721  Uiso   1.00  Se
   Se007  1.0    0.998036    0.000018    0.351956  Uiso   1.00  Se
   Se008  1.0    0.247815   -0.000214    0.127931  Uiso   1.00  Se
   Se009  1.0    0.499783    0.250267    0.131112  Uiso   1.00  Se
   Se010  1.0    0.754990    0.242898    0.361330  Uiso   1.00  Se
   Se011  1.0    0.997213    0.250247    0.128691  Uiso   1.00  Se
   Se012  1.0    0.246137    0.249068    0.352361  Uiso   1.00  Se
   Se013  1.0    0.498402    0.499439    0.352697  Uiso   1.00  Se
   Se014  1.0    0.747872    0.498304    0.131201  Uiso   1.00  Se
   Se015  1.0    0.999572    0.501005    0.352669  Uiso   1.00  Se
   Se016  1.0    0.248693    0.499513    0.128543  Uiso   1.00  Se
    S001  1.0    0.498199    0.749655    0.338749  Uiso   1.00   S
    S002  1.0    0.748266    0.749940    0.141818  Uiso   1.00   S
    S003  1.0    0.999352    0.751088    0.338550  Uiso   1.00   S
    S004  1.0    0.248344    0.749648    0.141457  Uiso   1.00   S
    S005  1.0    0.498484   -0.000847    0.141628  Uiso   1.00   S
    S006  1.0    0.747736    0.998874    0.339132  Uiso   1.00   S
    S007  1.0    0.997743    0.000273    0.141779  Uiso   1.00   S
    S008  1.0    0.246954    0.998610    0.338493  Uiso   1.00   S
    S009  1.0    0.489115    0.242907    0.341732  Uiso   1.00   S
    S010  1.0    0.746413    0.251493    0.145742  Uiso   1.00   S
    S011  1.0   -0.000918    0.250331    0.339120  Uiso   1.00   S
    S012  1.0    0.247986    0.249699    0.141782  Uiso   1.00   S
    S013  1.0    0.498829    0.499218    0.142765  Uiso   1.00   S
    S014  1.0    0.754910    0.508732    0.341800  Uiso   1.00   S
    S015  1.0    0.998728    0.499565    0.141665  Uiso   1.00   S
    S016  1.0    0.248273    0.499784    0.338737  Uiso   1.00   S
   Rh001  1.0    0.656682    0.341191    0.421277  Uiso   1.00  Rh
   Mo001  1.0    0.414800    0.832510    0.240279  Uiso   1.00  Mo
   Mo002  1.0    0.665070    0.833353    0.240107  Uiso   1.00  Mo
   Mo003  1.0    0.915001    0.833511    0.240283  Uiso   1.00  Mo
   Mo004  1.0    0.164839    0.833153    0.239574  Uiso   1.00  Mo
   Mo005  1.0    0.413719    0.079971    0.239913  Uiso   1.00  Mo
   Mo006  1.0    0.663393    0.082282    0.241520  Uiso   1.00  Mo
   Mo007  1.0    0.914573    0.083572    0.240381  Uiso   1.00  Mo
   Mo008  1.0    0.164583    0.083082    0.240249  Uiso   1.00  Mo
   Mo009  1.0    0.413380    0.332284    0.241633  Uiso   1.00  Mo
   Mo010  1.0    0.663923    0.333995    0.243443  Uiso   1.00  Mo
   Mo011  1.0    0.915632    0.334616    0.241495  Uiso   1.00  Mo
   Mo012  1.0    0.164635    0.333024    0.240045  Uiso   1.00  Mo
   Mo013  1.0    0.415204    0.582808    0.240472  Uiso   1.00  Mo
   Mo014  1.0    0.665741    0.584641    0.241682  Uiso   1.00  Mo
   Mo015  1.0    0.917952    0.584400    0.239988  Uiso   1.00  Mo
   Mo016  1.0    0.165474    0.583272    0.240273  Uiso   1.00  Mo

MoS0.5Se1.5
   Se001  1.0    0.499927    0.751232    0.131996  Uiso   1.00  Se
   Se002  1.0    0.747898    0.749272    0.352914  Uiso   1.00  Se
   Se003  1.0    0.996952    0.750027    0.132692  Uiso   1.00  Se
   Se004  1.0    0.248236    0.749773    0.349881  Uiso   1.00  Se
   Se005  1.0    0.498378    0.999893    0.352113  Uiso   1.00  Se
   Se006  1.0    0.748532    0.998543    0.130152  Uiso   1.00  Se
   Se007  1.0    0.998525    0.000132    0.352772  Uiso   1.00  Se
   Se008  1.0    0.248026    0.999567    0.129715  Uiso   1.00  Se
   Se009  1.0    0.498787    0.248533    0.131381  Uiso   1.00  Se
   Se010  1.0    0.748048    0.249572    0.349798  Uiso   1.00  Se
   Se011  1.0    0.997491    0.248842    0.132053  Uiso   1.00  Se
   Se012  1.0    0.248395    0.249774    0.349334  Uiso   1.00  Se
   Se013  1.0    0.497856    0.499580    0.349046  Uiso   1.00  Se
   Se014  1.0    0.749803    0.501268    0.129761  Uiso   1.00  Se
   Se015  1.0    0.998318    0.499734    0.352368  Uiso   1.00  Se
   Se016  1.0    0.246938    0.499867    0.129225  Uiso   1.00  Se
   Se017  1.0    0.497790    0.749263    0.349836  Uiso   1.00  Se
   Se018  1.0    0.998289    0.749643    0.350552  Uiso   1.00  Se
   Se019  1.0    0.247943    0.749826    0.132109  Uiso   1.00  Se
   Se020  1.0    0.498124    0.249781    0.349332  Uiso   1.00  Se
   Se021  1.0    0.748461    0.249324    0.132001  Uiso   1.00  Se
   Se022  1.0    0.998417    0.249880    0.349948  Uiso   1.00  Se
   Se023  1.0    0.246423    0.247936    0.131442  Uiso   1.00  Se
   Se024  1.0    0.499953    0.501261    0.131470  Uiso   1.00  Se
   Mo001  1.0    0.415967    0.834912    0.240967  Uiso   1.00  Mo
   Mo002  1.0    0.666828    0.833735    0.241722  Uiso   1.00  Mo
   Mo003  1.0    0.913876    0.833826    0.242474  Uiso   1.00  Mo
   Mo004  1.0    0.165418    0.834762    0.240969  Uiso   1.00  Mo
   Mo005  1.0    0.414297    0.081349    0.240822  Uiso   1.00  Mo
   Mo006  1.0    0.664364    0.081164    0.241012  Uiso   1.00  Mo
   Mo007  1.0    0.914043    0.081239    0.241448  Uiso   1.00  Mo
   Mo008  1.0    0.163689    0.080965    0.241043  Uiso   1.00  Mo
   Mo009  1.0    0.414880    0.332716    0.239631  Uiso   1.00  Mo
   Mo010  1.0    0.665966    0.334879    0.240466  Uiso   1.00  Mo
   Mo011  1.0    0.915712    0.334625    0.241103  Uiso   1.00  Mo
   Mo012  1.0    0.165432    0.334476    0.240368  Uiso   1.00  Mo
   Mo013  1.0    0.413098    0.582561    0.239994  Uiso   1.00  Mo
   Mo014  1.0    0.667240    0.584451    0.241049  Uiso   1.00  Mo
   Mo015  1.0    0.914376    0.581740    0.241430  Uiso   1.00  Mo
   Mo016  1.0    0.163877    0.581566    0.241003  Uiso   1.00  Mo
    S001  1.0    0.749461    0.750853    0.143811  Uiso   1.00   S
    S002  1.0    0.498796    0.999900    0.143086  Uiso   1.00   S
    S003  1.0    0.748353    0.999694    0.339343  Uiso   1.00   S
    S004  1.0    0.997118    0.998481    0.143760  Uiso   1.00   S
    S005  1.0    0.248572    0.000007    0.338874  Uiso   1.00   S
    S006  1.0    0.748350    0.499775    0.338951  Uiso   1.00   S
    S007  1.0    0.998216    0.500067    0.143343  Uiso   1.00   S
    S008  1.0    0.248130    0.499726    0.338379  Uiso   1.00   S

MoSe2
Se001  1.0    0.165047    0.081733    0.347443  Uiso   1.00  Se
   Se002  1.0    0.167410    0.083803    0.129008  Uiso   1.00  Se
   Se003  1.0    0.416174    0.082339    0.348723  Uiso   1.00  Se
   Se004  1.0    0.416735    0.083466    0.129359  Uiso   1.00  Se
   Se005  1.0    0.666690    0.081739    0.347443  Uiso   1.00  Se
   Se006  1.0    0.666395    0.083795    0.129008  Uiso   1.00  Se
   Se007  1.0    0.916669    0.083335    0.346962  Uiso   1.00  Se
   Se008  1.0    0.916667    0.083327    0.129045  Uiso   1.00  Se
   Se009  1.0    0.165046    0.333311    0.347444  Uiso   1.00  Se
   Se010  1.0    0.167400    0.333607    0.129009  Uiso   1.00  Se
   Se011  1.0    0.402167    0.326080    0.354183  Uiso   1.00  Se
   Se012  1.0    0.420372    0.335185    0.133846  Uiso   1.00  Se
   Se013  1.0    0.673918    0.326081    0.354187  Uiso   1.00  Se
   Se014  1.0    0.664813    0.335187    0.133843  Uiso   1.00  Se
   Se015  1.0    0.918266    0.333311    0.347441  Uiso   1.00  Se
   Se016  1.0    0.916207    0.333605    0.129011  Uiso   1.00  Se
   Se017  1.0    0.166667    0.583332    0.347305  Uiso   1.00  Se
   Se018  1.0    0.166729    0.583454    0.129010  Uiso   1.00  Se
   Se019  1.0    0.416168    0.583828    0.348724  Uiso   1.00  Se
   Se020  1.0    0.416731    0.583264    0.129358  Uiso   1.00  Se
   Se021  1.0    0.673923    0.597838    0.354175  Uiso   1.00  Se
   Se022  1.0    0.664813    0.579625    0.133847  Uiso   1.00  Se
   Se023  1.0    0.917658    0.583825    0.348723  Uiso   1.00  Se
   Se024  1.0    0.916534    0.583262    0.129358  Uiso   1.00  Se
   Se025  1.0    0.166664    0.833335    0.347303  Uiso   1.00  Se
   Se026  1.0    0.166725    0.833273    0.129011  Uiso   1.00  Se
   Se027  1.0    0.416669    0.833334    0.347304  Uiso   1.00  Se
   Se028  1.0    0.416550    0.833274    0.129012  Uiso   1.00  Se
   Se029  1.0    0.666684    0.834949    0.347444  Uiso   1.00  Se
   Se030  1.0    0.666395    0.832599    0.129009  Uiso   1.00  Se
   Se031  1.0    0.918266    0.834946    0.347446  Uiso   1.00  Se
   Se032  1.0    0.916204    0.832599    0.129009  Uiso   1.00  Se
   Rh001  1.0    0.583340    0.416675    0.428329  Uiso   1.00  Rh
   Mo001  1.0    0.083558    0.166778    0.238166  Uiso   1.00  Mo
   Mo002  1.0    0.333029    0.164802    0.239331  Uiso   1.00  Mo
   Mo003  1.0    0.581785    0.164810    0.239331  Uiso   1.00  Mo
   Mo004  1.0    0.833225    0.166773    0.238164  Uiso   1.00  Mo
   Mo005  1.0    0.083366    0.416728    0.237834  Uiso   1.00  Mo
   Mo006  1.0    0.333027    0.418220    0.239331  Uiso   1.00  Mo
   Mo007  1.0    0.583330    0.416661    0.244783  Uiso   1.00  Mo
   Mo008  1.0    0.835189    0.418210    0.239324  Uiso   1.00  Mo
   Mo009  1.0    0.083405    0.666698    0.238473  Uiso   1.00  Mo
   Mo010  1.0    0.333298    0.666701    0.238474  Uiso   1.00  Mo
   Mo011  1.0    0.581771    0.666972    0.239326  Uiso   1.00  Mo
   Mo012  1.0    0.835203    0.666975    0.239333  Uiso   1.00  Mo
   Mo013  1.0    0.083374    0.916649    0.237833  Uiso   1.00  Mo
   Mo014  1.0    0.333300    0.916594    0.238472  Uiso   1.00  Mo
   Mo015  1.0    0.583272    0.916627    0.237836  Uiso   1.00  Mo
   Mo016  1.0    0.833222    0.916440    0.238170  Uiso   1.00  Mo

RhSA-MoS2
 Mo001  1.0    0.083572    0.166814    0.234519  Uiso   1.00  Mo
   Mo002  1.0    0.333277    0.165053    0.235321  Uiso   1.00  Mo
   Mo003  1.0    0.581789    0.165029    0.235316  Uiso   1.00  Mo
   Mo004  1.0    0.833248    0.166818    0.234528  Uiso   1.00  Mo
   Mo005  1.0    0.083309    0.416623    0.234449  Uiso   1.00  Mo
   Mo006  1.0    0.333333    0.417543    0.235822  Uiso   1.00  Mo
   Mo007  1.0    0.583612    0.417192    0.238008  Uiso   1.00  Mo
   Mo008  1.0    0.834206    0.417505    0.235852  Uiso   1.00  Mo
   Mo009  1.0    0.083417    0.666681    0.234900  Uiso   1.00  Mo
   Mo010  1.0    0.333257    0.666678    0.234901  Uiso   1.00  Mo
   Mo011  1.0    0.582946    0.667552    0.235419  Uiso   1.00  Mo
   Mo012  1.0    0.834568    0.667546    0.235442  Uiso   1.00  Mo
   Mo013  1.0    0.083351    0.916677    0.234349  Uiso   1.00  Mo
   Mo014  1.0    0.333088    0.916185    0.234784  Uiso   1.00  Mo
   Mo015  1.0    0.583332    0.916670    0.234354  Uiso   1.00  Mo
   Mo016  1.0    0.833424    0.916847    0.234385  Uiso   1.00  Mo
    S001  1.0    0.165553    0.082204    0.338248  Uiso   1.00   S
    S002  1.0    0.167357    0.083763    0.130907  Uiso   1.00   S
    S003  1.0    0.416024    0.082039    0.339104  Uiso   1.00   S
    S004  1.0    0.416523    0.083060    0.131091  Uiso   1.00   S
    S005  1.0    0.666660    0.082211    0.338251  Uiso   1.00   S
    S006  1.0    0.666409    0.083753    0.130905  Uiso   1.00   S
    S007  1.0    0.916742    0.083480    0.337868  Uiso   1.00   S
    S008  1.0    0.916809    0.083619    0.130831  Uiso   1.00   S
    S009  1.0    0.165426    0.333161    0.338400  Uiso   1.00   S
    S010  1.0    0.167579    0.333728    0.131097  Uiso   1.00   S
    S011  1.0    0.406631    0.327373    0.344299  Uiso   1.00   S
    S012  1.0    0.419487    0.334692    0.134352  Uiso   1.00   S
    S013  1.0    0.670705    0.327324    0.344296  Uiso   1.00   S
    S014  1.0    0.665224    0.334682    0.134348  Uiso   1.00   S
    S015  1.0    0.917755    0.333150    0.338418  Uiso   1.00   S
    S016  1.0    0.916151    0.333726    0.131104  Uiso   1.00   S
    S017  1.0    0.166607    0.583220    0.338348  Uiso   1.00   S
    S018  1.0    0.166652    0.583313    0.131098  Uiso   1.00   S
    S019  1.0    0.416689    0.583994    0.339063  Uiso   1.00   S
    S020  1.0    0.416638    0.582983    0.131466  Uiso   1.00   S
    S021  1.0    0.672432    0.594962    0.343956  Uiso   1.00   S
    S022  1.0    0.665499    0.581002    0.134038  Uiso   1.00   S
    S023  1.0    0.917291    0.583979    0.339067  Uiso   1.00   S
    S024  1.0    0.916303    0.582958    0.131498  Uiso   1.00   S
    S025  1.0    0.166532    0.833225    0.338324  Uiso   1.00   S
    S026  1.0    0.166556    0.833080    0.131009  Uiso   1.00   S
    S027  1.0    0.416678    0.833227    0.338327  Uiso   1.00   S
    S028  1.0    0.416520    0.833093    0.131020  Uiso   1.00   S
    S029  1.0    0.667071    0.834946    0.338287  Uiso   1.00   S
    S030  1.0    0.666570    0.833027    0.130801  Uiso   1.00   S
    S031  1.0    0.917867    0.834958    0.338290  Uiso   1.00   S
    S032  1.0    0.916421    0.832999    0.130806  Uiso   1.00   S
   Rh001  1.0    0.584037    0.418026    0.419134  Uiso   1.00  Rh
 
RhSA-MoS1.5Se0.5
Se001  1.0    0.499040    0.749399    0.128915  Uiso   1.00  Se
   Se002  1.0    0.749476    0.751687    0.353653  Uiso   1.00  Se
   Se003  1.0    0.996422    0.748483    0.127713  Uiso   1.00  Se
   Se004  1.0    0.494982    0.997138    0.354049  Uiso   1.00  Se
   Se005  1.0    0.248767    0.000112    0.126788  Uiso   1.00  Se
   Se006  1.0    0.502346    0.252072    0.131332  Uiso   1.00  Se
   Se007  1.0    0.757249    0.245173    0.363609  Uiso   1.00  Se
   Se008  1.0    0.996437    0.250295    0.129036  Uiso   1.00  Se
   Mo001  1.0    0.413041    0.831067    0.240846  Uiso   1.00  Mo
   Mo002  1.0    0.665433    0.834497    0.241665  Uiso   1.00  Mo
   Mo003  1.0    0.915931    0.834947    0.240636  Uiso   1.00  Mo
   Mo004  1.0    0.165493    0.832043    0.238324  Uiso   1.00  Mo
   Mo005  1.0    0.414070    0.080790    0.240067  Uiso   1.00  Mo
   Mo006  1.0    0.664698    0.081952    0.244266  Uiso   1.00  Mo
   Mo007  1.0    0.914168    0.082518    0.241107  Uiso   1.00  Mo
   Mo008  1.0    0.163843    0.084245    0.238327  Uiso   1.00  Mo
   Mo009  1.0    0.412635    0.333088    0.240785  Uiso   1.00  Mo
   Mo010  1.0    0.664749    0.335690    0.245532  Uiso   1.00  Mo
   Mo011  1.0    0.917490    0.336937    0.242732  Uiso   1.00  Mo
   Mo012  1.0    0.166117    0.333951    0.239701  Uiso   1.00  Mo
   Mo013  1.0    0.414403    0.581180    0.240536  Uiso   1.00  Mo
   Mo014  1.0    0.664769    0.582827    0.242775  Uiso   1.00  Mo
   Mo015  1.0    0.917274    0.582808    0.240646  Uiso   1.00  Mo
   Mo016  1.0    0.165681    0.583070    0.240011  Uiso   1.00  Mo
   Rh001  1.0    0.654864    0.340431    0.423702  Uiso   1.00  Rh
    S001  1.0    0.246753    0.748585    0.340887  Uiso   1.00   S
    S002  1.0    0.747341    0.000950    0.141230  Uiso   1.00   S
    S003  1.0    0.000178    0.001408    0.340992  Uiso   1.00   S
    S004  1.0    0.245979    0.248725    0.340730  Uiso   1.00   S
    S005  1.0    0.496934    0.498191    0.342137  Uiso   1.00   S
    S006  1.0    0.747584    0.497821    0.143243  Uiso   1.00   S
    S007  1.0    0.001790    0.502971    0.342794  Uiso   1.00   S
    S008  1.0    0.248902    0.499729    0.139170  Uiso   1.00   S
    S009  1.0    0.496685    0.747829    0.340059  Uiso   1.00   S
    S010  1.0    0.747712    0.749577    0.142556  Uiso   1.00   S
    S011  1.0    0.000923    0.751508    0.339021  Uiso   1.00   S
    S012  1.0    0.248883    0.748465    0.138747  Uiso   1.00   S
    S013  1.0    0.500694    0.999596    0.142609  Uiso   1.00   S
    S014  1.0    0.749380    0.998818    0.343325  Uiso   1.00   S
    S015  1.0    0.996008    0.000065    0.139111  Uiso   1.00   S
    S016  1.0    0.245470    0.998594    0.337929  Uiso   1.00   S
    S017  1.0    0.486604    0.243418    0.343318  Uiso   1.00   S
    S018  1.0    0.746703    0.251713    0.147371  Uiso   1.00   S
    S019  1.0    0.001174    0.250712    0.340302  Uiso   1.00   S
    S020  1.0    0.248411    0.251220    0.138419  Uiso   1.00   S
    S021  1.0    0.499605    0.499843    0.140342  Uiso   1.00   S
    S022  1.0    0.756077    0.510122    0.346154  Uiso   1.00   S
    S023  1.0    0.998523    0.499274    0.139779  Uiso   1.00   S
    S024  1.0    0.248248    0.499497    0.341231  Uiso   1.00   S

RhSA-MoSSe
Se001  1.0    0.498522    0.749250    0.128576  Uiso   1.00  Se
   Se002  1.0    0.749053    0.751849    0.352428  Uiso   1.00  Se
   Se003  1.0    0.998158    0.750163    0.127944  Uiso   1.00  Se
   Se004  1.0    0.248218    0.749758    0.351824  Uiso   1.00  Se
   Se005  1.0    0.497022    0.998261    0.352675  Uiso   1.00  Se
   Se006  1.0    0.747770    0.000712    0.128721  Uiso   1.00  Se
   Se007  1.0    0.998036    0.000018    0.351956  Uiso   1.00  Se
   Se008  1.0    0.247815   -0.000214    0.127931  Uiso   1.00  Se
   Se009  1.0    0.499783    0.250267    0.131112  Uiso   1.00  Se
   Se010  1.0    0.754990    0.242898    0.361330  Uiso   1.00  Se
   Se011  1.0    0.997213    0.250247    0.128691  Uiso   1.00  Se
   Se012  1.0    0.246137    0.249068    0.352361  Uiso   1.00  Se
   Se013  1.0    0.498402    0.499439    0.352697  Uiso   1.00  Se
   Se014  1.0    0.747872    0.498304    0.131201  Uiso   1.00  Se
   Se015  1.0    0.999572    0.501005    0.352669  Uiso   1.00  Se
   Se016  1.0    0.248693    0.499513    0.128543  Uiso   1.00  Se
    S001  1.0    0.498199    0.749655    0.338749  Uiso   1.00   S
    S002  1.0    0.748266    0.749940    0.141818  Uiso   1.00   S
    S003  1.0    0.999352    0.751088    0.338550  Uiso   1.00   S
    S004  1.0    0.248344    0.749648    0.141457  Uiso   1.00   S
    S005  1.0    0.498484   -0.000847    0.141628  Uiso   1.00   S
    S006  1.0    0.747736    0.998874    0.339132  Uiso   1.00   S
    S007  1.0    0.997743    0.000273    0.141779  Uiso   1.00   S
    S008  1.0    0.246954    0.998610    0.338493  Uiso   1.00   S
    S009  1.0    0.489115    0.242907    0.341732  Uiso   1.00   S
    S010  1.0    0.746413    0.251493    0.145742  Uiso   1.00   S
    S011  1.0   -0.000918    0.250331    0.339120  Uiso   1.00   S
    S012  1.0    0.247986    0.249699    0.141782  Uiso   1.00   S
    S013  1.0    0.498829    0.499218    0.142765  Uiso   1.00   S
    S014  1.0    0.754910    0.508732    0.341800  Uiso   1.00   S
    S015  1.0    0.998728    0.499565    0.141665  Uiso   1.00   S
    S016  1.0    0.248273    0.499784    0.338737  Uiso   1.00   S
   Rh001  1.0    0.656682    0.341191    0.421277  Uiso   1.00  Rh
   Mo001  1.0    0.414800    0.832510    0.240279  Uiso   1.00  Mo
   Mo002  1.0    0.665070    0.833353    0.240107  Uiso   1.00  Mo
   Mo003  1.0    0.915001    0.833511    0.240283  Uiso   1.00  Mo
   Mo004  1.0    0.164839    0.833153    0.239574  Uiso   1.00  Mo
   Mo005  1.0    0.413719    0.079971    0.239913  Uiso   1.00  Mo
   Mo006  1.0    0.663393    0.082282    0.241520  Uiso   1.00  Mo
   Mo007  1.0    0.914573    0.083572    0.240381  Uiso   1.00  Mo
   Mo008  1.0    0.164583    0.083082    0.240249  Uiso   1.00  Mo
   Mo009  1.0    0.413380    0.332284    0.241633  Uiso   1.00  Mo
   Mo010  1.0    0.663923    0.333995    0.243443  Uiso   1.00  Mo
   Mo011  1.0    0.915632    0.334616    0.241495  Uiso   1.00  Mo
   Mo012  1.0    0.164635    0.333024    0.240045  Uiso   1.00  Mo
   Mo013  1.0    0.415204    0.582808    0.240472  Uiso   1.00  Mo
   Mo014  1.0    0.665741    0.584641    0.241682  Uiso   1.00  Mo
   Mo015  1.0    0.917952    0.584400    0.239988  Uiso   1.00  Mo
   Mo016  1.0    0.165474    0.583272    0.240273  Uiso   1.00  Mo

RhSA-MoS0.5Se1.5
Se001  1.0    0.500328    0.750775    0.131213  Uiso   1.00  Se
   Se002  1.0    0.748839    0.751585    0.352581  Uiso   1.00  Se
   Se003  1.0    0.996647    0.750348    0.130945  Uiso   1.00  Se
   Se004  1.0    0.248014    0.749596    0.348602  Uiso   1.00  Se
   Se005  1.0    0.496844   -0.001996    0.352434  Uiso   1.00  Se
   Se006  1.0    0.747789    0.999751    0.129707  Uiso   1.00  Se
   Se007  1.0    0.998466    0.000628    0.351737  Uiso   1.00  Se
   Se008  1.0    0.248068    0.999779    0.128220  Uiso   1.00  Se
   Se009  1.0    0.500764    0.249071    0.134115  Uiso   1.00  Se
   Se010  1.0    0.755241    0.243557    0.357741  Uiso   1.00  Se
   Se011  1.0    0.996386    0.249554    0.131119  Uiso   1.00  Se
   Se012  1.0    0.245958    0.249351    0.348529  Uiso   1.00  Se
   Se013  1.0    0.498103    0.499362    0.349114  Uiso   1.00  Se
   Se014  1.0    0.748420    0.498535    0.132542  Uiso   1.00  Se
   Se015  1.0    0.000153    0.501637    0.352172  Uiso   1.00  Se
   Se016  1.0    0.247713    0.499947    0.128032  Uiso   1.00  Se
   Se017  1.0    0.497712    0.748878    0.349046  Uiso   1.00  Se
   Se018  1.0    0.999743    0.751298    0.349370  Uiso   1.00  Se
   Se019  1.0    0.248287    0.749721    0.130454  Uiso   1.00  Se
   Se020  1.0    0.483301    0.240067    0.354387  Uiso   1.00  Se
   Se021  1.0    0.746201    0.251157    0.135697  Uiso   1.00  Se
   Se022  1.0    0.000005    0.250866    0.349393  Uiso   1.00  Se
   Se023  1.0    0.246781    0.248152    0.130382  Uiso   1.00  Se
   Se024  1.0    0.500580    0.500500    0.131396  Uiso   1.00  Se
   Mo001  1.0    0.415696    0.834176    0.240089  Uiso   1.00  Mo
   Mo002  1.0    0.666997    0.834107    0.240958  Uiso   1.00  Mo
   Mo003  1.0    0.914014    0.834409    0.241444  Uiso   1.00  Mo
   Mo004  1.0    0.165217    0.834511    0.239174  Uiso   1.00  Mo
   Mo005  1.0    0.413274    0.078248    0.240134  Uiso   1.00  Mo
   Mo006  1.0    0.661999    0.079890    0.241607  Uiso   1.00  Mo
   Mo007  1.0    0.913732    0.082057    0.240810  Uiso   1.00  Mo
   Mo008  1.0    0.163354    0.081009    0.239873  Uiso   1.00  Mo
   Mo009  1.0    0.413633    0.332295    0.240204  Uiso   1.00  Mo
   Mo010  1.0    0.664546    0.335334    0.244570  Uiso   1.00  Mo
   Mo011  1.0    0.917216    0.336967    0.241313  Uiso   1.00  Mo
   Mo012  1.0    0.165120    0.334656    0.238973  Uiso   1.00  Mo
   Mo013  1.0    0.413480    0.582171    0.239391  Uiso   1.00  Mo
   Mo014  1.0    0.667789    0.586121    0.241601  Uiso   1.00  Mo
   Mo015  1.0    0.917440    0.583134    0.240351  Uiso   1.00  Mo
   Mo016  1.0    0.164540    0.581944    0.239721  Uiso   1.00  Mo
   Rh001  1.0    0.669850    0.347572    0.423998  Uiso   1.00  Rh
    S001  1.0    0.749423    0.751047    0.143020  Uiso   1.00   S
    S002  1.0    0.498836   -0.000829    0.142253  Uiso   1.00   S
    S003  1.0    0.748026    0.999010    0.338940  Uiso   1.00   S
    S004  1.0    0.996601    0.999142    0.142774  Uiso   1.00   S
    S005  1.0    0.246679   -0.001823    0.337485  Uiso   1.00   S
    S006  1.0    0.755332    0.509729    0.341426  Uiso   1.00   S
    S007  1.0    0.998616    0.500056    0.142058  Uiso   1.00   S
    S008  1.0    0.248289    0.499841    0.337125  Uiso   1.00   S

 RhSA-MoSe2
   Se001  1.0    0.165047    0.081733    0.347443  Uiso   1.00  Se
   Se002  1.0    0.167410    0.083803    0.129008  Uiso   1.00  Se
   Se003  1.0    0.416174    0.082339    0.348723  Uiso   1.00  Se
   Se004  1.0    0.416735    0.083466    0.129359  Uiso   1.00  Se
   Se005  1.0    0.666690    0.081739    0.347443  Uiso   1.00  Se
   Se006  1.0    0.666395    0.083795    0.129008  Uiso   1.00  Se
   Se007  1.0    0.916669    0.083335    0.346962  Uiso   1.00  Se
   Se008  1.0    0.916667    0.083327    0.129045  Uiso   1.00  Se
   Se009  1.0    0.165046    0.333311    0.347444  Uiso   1.00  Se
   Se010  1.0    0.167400    0.333607    0.129009  Uiso   1.00  Se
   Se011  1.0    0.402167    0.326080    0.354183  Uiso   1.00  Se
   Se012  1.0    0.420372    0.335185    0.133846  Uiso   1.00  Se
   Se013  1.0    0.673918    0.326081    0.354187  Uiso   1.00  Se
   Se014  1.0    0.664813    0.335187    0.133843  Uiso   1.00  Se
   Se015  1.0    0.918266    0.333311    0.347441  Uiso   1.00  Se
   Se016  1.0    0.916207    0.333605    0.129011  Uiso   1.00  Se
   Se017  1.0    0.166667    0.583332    0.347305  Uiso   1.00  Se
   Se018  1.0    0.166729    0.583454    0.129010  Uiso   1.00  Se
   Se019  1.0    0.416168    0.583828    0.348724  Uiso   1.00  Se
   Se020  1.0    0.416731    0.583264    0.129358  Uiso   1.00  Se
   Se021  1.0    0.673923    0.597838    0.354175  Uiso   1.00  Se
   Se022  1.0    0.664813    0.579625    0.133847  Uiso   1.00  Se
   Se023  1.0    0.917658    0.583825    0.348723  Uiso   1.00  Se
   Se024  1.0    0.916534    0.583262    0.129358  Uiso   1.00  Se
   Se025  1.0    0.166664    0.833335    0.347303  Uiso   1.00  Se
   Se026  1.0    0.166725    0.833273    0.129011  Uiso   1.00  Se
   Se027  1.0    0.416669    0.833334    0.347304  Uiso   1.00  Se
   Se028  1.0    0.416550    0.833274    0.129012  Uiso   1.00  Se
   Se029  1.0    0.666684    0.834949    0.347444  Uiso   1.00  Se
   Se030  1.0    0.666395    0.832599    0.129009  Uiso   1.00  Se
   Se031  1.0    0.918266    0.834946    0.347446  Uiso   1.00  Se
   Se032  1.0    0.916204    0.832599    0.129009  Uiso   1.00  Se
   Rh001  1.0    0.583340    0.416675    0.428329  Uiso   1.00  Rh
   Mo001  1.0    0.083558    0.166778    0.238166  Uiso   1.00  Mo
   Mo002  1.0    0.333029    0.164802    0.239331  Uiso   1.00  Mo
   Mo003  1.0    0.581785    0.164810    0.239331  Uiso   1.00  Mo
   Mo004  1.0    0.833225    0.166773    0.238164  Uiso   1.00  Mo
   Mo005  1.0    0.083366    0.416728    0.237834  Uiso   1.00  Mo
   Mo006  1.0    0.333027    0.418220    0.239331  Uiso   1.00  Mo
   Mo007  1.0    0.583330    0.416661    0.244783  Uiso   1.00  Mo
   Mo008  1.0    0.835189    0.418210    0.239324  Uiso   1.00  Mo
   Mo009  1.0    0.083405    0.666698    0.238473  Uiso   1.00  Mo
   Mo010  1.0    0.333298    0.666701    0.238474  Uiso   1.00  Mo
   Mo011  1.0    0.581771    0.666972    0.239326  Uiso   1.00  Mo
   Mo012  1.0    0.835203    0.666975    0.239333  Uiso   1.00  Mo
   Mo013  1.0    0.083374    0.916649    0.237833  Uiso   1.00  Mo
   Mo014  1.0    0.333300    0.916594    0.238472  Uiso   1.00  Mo
   Mo015  1.0    0.583272    0.916627    0.237836  Uiso   1.00  Mo
   Mo016  1.0    0.833222    0.916440    0.238170  Uiso   1.00  Mo
