# Supplementary material for: Frontier-orbital modulation of rhodium single-atom catalysts for enhanced hydrogen evolution
Source: Nat Commun. 2026 May 18;17:6523. doi: 10.1038/s41467-026-73161-6 (PMC13376774; doi:10.1038/s41467-026-73161-6)
Supplement: Supplementary file 5 — Source Data [file 41467_2026_73161_MOESM5_ESM.xlsx]

## Sheet: Figure 1
Figure 1b		LOMO of MoSxSe2-x	HOMO of Rh single atom		Figure 1c		LOMO of RhSA	HOMO of OH-	HOMO of H2		Figure 1d	The ratio of S: Se in RhSA-MoSxSe2-x	∆GOH* (eV)	∆GH* (eV)		Figure 1e		Energy (eV)
	The ratio of S: Se in RhSA-MoSxSe2-x	Energy vs. vacuum (eV)	Energy vs. vacuum (eV)			The ratio of S: Se in RhSA-MoSxSe2-x	Energy vs. vacuum (eV)	Energy vs. vacuum (eV)	Energy vs. vacuum (eV)			2:0	0.5	-0.24			Reaction coordinations	RhSA-MoS2	RhSA-MoS1.5Se0.5	RhSA-MoSSe	RhSA-MoS0.5Se1.5	RhSA-MoSe2
	2:0	-5.3345	-0.45			2:0	-4.7883	-0.67	-15.4			1.5:0.5	0.47	-0.24			*	0	0	0	0	0
	1.5:0.5	-5.1125				1.5:0.5	-4.4903					1: 1	0.4	-0.22			*	0	0	0	0	0
	1: 1	-4.8318				1: 1	-4.2205					0.5:1.5	0.57	-0.26			H2O*	-0.26901	-0.20309	-0.17511	-0.24845	-0.19989
	0.5:1.5	-4.889				0.5:1.5	-4.3791					0:2	0.57	-0.28			H2O*	-0.26901	-0.20309	-0.17511	-0.24845	-0.19989
	0:2	-4.9527				0:2	-4.5151										TS	0.89794	0.56649	1.05364	0.70776	0.87254
																	TS	0.89794	0.56649	1.05364	0.70776	0.87254
																	H*+OH*	0.25896	0.17149	0.29689	0.22822	0.31665
																	H*+OH*	0.25896	0.17149	0.29689	0.22822	0.31665
																	H*+OH-	-0.23906	-0.2246	-0.27946	-0.24393	-0.25759
																	H*+OH-	-0.23906	-0.2246	-0.27946	-0.24393	-0.25759
																	1/2H2	0	0	0	0	0
																	1/2H2	0	0	0	0	0

## Sheet: Figure 2
Figure 2d	Intensity (a.u.)	Distence (nm)		Figure 2e	Intensity (a.u.)	Distence (nm)		Figure 2f	Intensity (a.u.)	Distence (nm)		Figure 2g		|FT(k2c(k))|(a.u.)					Figure 2g	RhSA-MoS2			RhSA-MoSSe			RhSA-MoSe2				Figure 2i
	0.01732	1373950			0.01719	1324930			0	1543560			R(Å)	Rh foil	RhSA-MoS2	RhSA-MoSSe	RhSA-MoSe2			K(Å-1)	R(Å)	Intensity (a.u.)	K(Å-1)	R(Å)	Intensity (a.u.)	K(Å-1)	R(Å)	Intensity (a.u.)			The ratio of S: Se	R (Å)	K (Å-1)
	0.03465	1381260			0.03437	1324450			0.0172	1559410			0	0.93666	0.24905	0.06605	0.37754			-14.45	0	0.02304	-14.45	0.02076	0.00635	-14.4	0.02083	0.02603			2:0	1.78	6.71
	0.05197	1381930			0.05156	1325560			0.0344	1551190			0.03068	0.90927	0.25075	0.14271	0.41174			-14.45	0.02076	0.04663	-14.45	0.04152	0.00885	-14.4	0.04167	0.03591			1: 1	1.99	7.98
	0.06929	1394060			0.06875	1335180			0.05159	1555100			0.06136	0.83348	0.25568	0.25337	0.49344			-14.45	0.04152	0.06452	-14.45	0.06228	0.01053	-14.4	0.0625	0.04227			0:2	2.14	9.45
	0.08661	1402230			0.08594	1338750			0.06879	1581490			0.09204	0.72984	0.26341	0.35263	0.58744			-14.45	0.06228	0.07614	-14.45	0.08305	0.01157	-14.4	0.08333	0.04636
	0.10394	1416590			0.10312	1334990			0.08599	1594940			0.12272	0.63636	0.27323	0.43005	0.66906			-14.45	0.08305	0.08338	-14.45	0.10381	0.012	-14.4	0.10417	0.04875
	0.12126	1406550			0.12031	1335800			0.10319	1610480			0.1534	0.60367	0.28415	0.47937	0.72389			-14.45	0.10381	0.08696	-14.45	0.12457	0.01184	-14.4	0.125	0.04981
	0.13858	1398030			0.1375	1344410			0.12039	1610510			0.18408	0.65749	0.29508	0.49665	0.74407			-14.45	0.12457	0.08741	-14.45	0.14533	0.01116	-14.4	0.14583	0.04969
	0.15591	1399690			0.15469	1342170			0.13758	1635700			0.21476	0.76775	0.30489	0.48016	0.72676			-14.45	0.14533	0.08529	-14.45	0.16609	0.01013	-14.4	0.16667	0.04844
	0.17323	1402820			0.17187	1340670			0.15478	1626820			0.24544	0.88467	0.3126	0.43042	0.67388			-14.45	0.16609	0.0812	-14.45	0.18685	0.00899	-14.4	0.1875	0.04607
	0.19055	1410460			0.18906	1353550			0.17198	1621670			0.27612	0.97154	0.31757	0.35036	0.59298			-14.45	0.18685	0.07581	-14.45	0.20761	0.00799	-14.4	0.20833	0.04263
	0.20787	1403330			0.20625	1348110			0.18918	1601630			0.3068	1.00801	0.31968	0.24568	0.49991			-14.45	0.20761	0.0697	-14.45	0.22837	0.00732	-14.4	0.22917	0.03831
	0.2252	1388680			0.22343	1336740			0.20638	1588900			0.33748	0.98778	0.31944	0.12845	0.42427			-14.45	0.22837	0.06329	-14.45	0.24914	0.00695	-14.4	0.25	0.03342
	0.24252	1378080			0.24062	1328720			0.22357	1570180			0.36816	0.91861	0.31798	0.07639	0.40818			-14.45	0.24914	0.05682	-14.45	0.2699	0.00672	-14.4	0.27083	0.0284
	0.25984	1375080			0.25781	1326230			0.24077	1559350			0.39884	0.82514	0.31697	0.18753	0.47029			-14.45	0.2699	0.05035	-14.45	0.29066	0.00638	-14.4	0.29167	0.0237
	0.27717	1364780			0.275	1330070			0.25797	1550830			0.42951	0.75226	0.31813	0.31788	0.5812			-14.45	0.29066	0.04387	-14.45	0.31142	0.00581	-14.4	0.3125	0.01969
	0.29449	1355970			0.29218	1329380			0.27517	1553180			0.46019	0.75334	0.32266	0.43573	0.70236			-14.45	0.31142	0.0374	-14.45	0.33218	0.00498	-14.4	0.33333	0.01654
	0.31181	1378090			0.30937	1334670			0.29237	1561710			0.49087	0.84629	0.33061	0.52972	0.80733			-14.45	0.33218	0.03106	-14.45	0.35294	0.00394	-14.4	0.35417	0.01416
	0.32913	1386270			0.32656	1329950			0.30956	1582550			0.52155	0.99423	0.34062	0.5914	0.87899			-14.45	0.35294	0.02504	-14.45	0.3737	0.00279	-14.4	0.375	0.01226
	0.34646	1397670			0.34374	1324250			0.32676	1599280			0.55223	1.14454	0.35023	0.61432	0.90597			-14.45	0.3737	0.0196	-14.45	0.39446	0.00167	-14.4	0.39583	0.01053
	0.36378	1419570			0.36093	1316290			0.34396	1596970			0.58291	1.25582	0.35655	0.59415	0.88113			-14.45	0.39446	0.01502	-14.45	0.41523	0.000682656	-14.4	0.41667	0.0088
	0.3811	1433820			0.37812	1313320			0.36116	1628620			0.61359	1.30063	0.35723	0.52896	0.80125			-14.45	0.41523	0.01148	-14.45	0.43599	0.000237325	-14.4	0.4375	0.00705
	0.39842	1431410			0.39531	1318850			0.37836	1656870			0.64427	1.26348	0.35168	0.41938	0.66704			-14.45	0.43599	0.00898	-14.45	0.45675	0.000698469	-14.4	0.45833	0.00535
	0.41575	1413700			0.41249	1321540			0.39555	1681500			0.67495	1.13982	0.34263	0.26882	0.48386			-14.45	0.45675	0.0073	-14.45	0.47751	0.000960127	-14.4	0.47917	0.00382
	0.43307	1399270			0.42968	1332950			0.41275	1679070			0.70563	0.93609	0.3383	0.08566	0.26711			-14.45	0.47751	0.00608	-14.45	0.49827	0.000990019	-14.4	0.5	0.00259
	0.45039	1394190			0.44687	1337080			0.42995	1657970			0.73631	0.67183	0.35316	0.13763	0.13589			-14.45	0.49827	0.00502	-14.45	0.51903	0.000837952	-14.4	0.52083	0.00176
	0.46772	1397410			0.46405	1348670			0.44715	1616940			0.76699	0.39635	0.4027	0.36812	0.35082			-14.45	0.51903	0.00397	-14.45	0.53979	0.000586015	-14.4	0.54167	0.00137
	0.48504	1388270			0.48124	1360320			0.46434	1597300			0.79767	0.30072	0.49361	0.60676	0.63688			-14.45	0.53979	0.00292	-14.45	0.56055	0.000402936	-14.4	0.5625	0.00135
	0.50236	1379440			0.49843	1363030			0.48154	1575420			0.82835	0.52738	0.62185	0.84001	0.92253			-14.45	0.56055	0.00196	-14.45	0.58132	0.000540511	-14.4	0.58333	0.0015
	0.51968	1379550			0.51562	1367570			0.49874	1554000			0.85903	0.81582	0.77868	1.05521	1.1863			-14.45	0.58132	0.00124	-14.45	0.60208	0.000847384	-14.4	0.60417	0.00169
	0.53701	1377770			0.5328	1360910			0.51594	1562190			0.88971	1.06538	0.95465	1.24026	1.41125			-14.45	0.60208	0.000982619	-14.45	0.62284	0.00115	-14.4	0.625	0.0019
	0.55433	1375260			0.54999	1351260			0.53314	1558960			0.92039	1.24482	1.14037	1.38425	1.58251			-14.45	0.62284	0.00114	-14.45	0.6436	0.00141	-14.4	0.64583	0.00211
	0.57165	1392650			0.56718	1340020			0.55033	1595050			0.95107	1.34474	1.32634	1.4782	1.68754			-14.45	0.6436	0.00137	-14.45	0.66436	0.0016	-14.4	0.66667	0.00228
	0.58898	1391980			0.58436	1344940			0.56753	1581450			0.98175	1.37621	1.50288	1.51583	1.71681			-14.45	0.66436	0.00154	-14.45	0.68512	0.00173	-14.4	0.6875	0.0024
	0.6063	1415650			0.60155	1343220			0.58473	1604300			1.01243	1.37592	1.66016	1.49444	1.66447			-14.45	0.68512	0.00163	-14.45	0.70588	0.0018	-14.4	0.70833	0.00246
	0.62362	1425460			0.61874	1333570			0.60193	1608620			1.04311	1.40652	1.78849	1.41614	1.52919			-14.45	0.70588	0.00166	-14.45	0.72664	0.00182	-14.4	0.72917	0.00246
	0.64094	1456680			0.63593	1335210			0.61913	1629640			1.07379	1.53346	1.87879	1.28988	1.31552			-14.45	0.72664	0.00166	-14.45	0.74741	0.00181	-14.4	0.75	0.00241
	0.65827	1451710			0.65311	1326460			0.63632	1627350			1.10447	1.77939	1.9231	1.13548	1.03748			-14.45	0.74741	0.00165	-14.45	0.76817	0.00177	-14.4	0.77083	0.00231
	0.67559	1449670			0.6703	1327980			0.65352	1631110			1.13515	2.10997	1.91549	0.99137	0.73302			-14.45	0.76817	0.00162	-14.45	0.78893	0.0017	-14.4	0.79167	0.00218
	0.69291	1457490			0.68749	1322400			0.67072	1638470			1.16583	2.46383	1.85326	0.92113	0.53023			-14.45	0.78893	0.00159	-14.45	0.80969	0.00161	-14.4	0.8125	0.00202
	0.71024	1430890			0.70468	1315550			0.68792	1610280			1.19651	2.77959	1.73908	0.98762	0.67214			-14.45	0.80969	0.00153	-14.45	0.83045	0.0015	-14.4	0.83333	0.00185
	0.72756	1408660			0.72186	1322090			0.70512	1612100			1.22718	3.00618	1.58516	1.19169	1.068			-14.45	0.83045	0.00146	-14.45	0.85121	0.00138	-14.4	0.85417	0.00168
	0.74488	1394750			0.73905	1320040			0.72231	1610610			1.25786	3.10698	1.42148	1.48113	1.53766			-14.45	0.85121	0.00137	-14.45	0.87197	0.00126	-14.4	0.875	0.0015
	0.7622	1388430			0.75624	1322280			0.73951	1579010			1.28854	3.06431	1.30856	1.80449	2.01338			-14.45	0.87197	0.00127	-14.45	0.89273	0.00113	-14.4	0.89583	0.00133
	0.77953	1381900			0.77342	1326010			0.75671	1564190			1.31922	2.88661	1.33633	2.12593	2.46081			-14.45	0.89273	0.00115	-14.45	0.9135	0.001	-14.4	0.91667	0.00116
	0.79685	1375450			0.79061	1332460			0.77391	1572960			1.3499	2.62131	1.5672	2.42081	2.85482			-14.45	0.9135	0.00103	-14.45	0.93426	0.000876778	-14.4	0.9375	0.00101
	0.81417	1380970			0.8078	1345470			0.79111	1586380			1.38058	2.37491	1.98352	2.67185	3.17469			-14.45	0.93426	0.000914051	-14.45	0.95502	0.000759009	-14.4	0.95833	0.000864764
	0.83149	1380790			0.82499	1348380			0.8083	1570450			1.41126	2.31518	2.53039	2.86767	3.4033			-14.45	0.95502	0.000798215	-14.45	0.97578	0.000649717	-14.4	0.97917	0.000733624
	0.84882	1375690			0.84217	1353110			0.8255	1589470			1.44194	2.57258	3.16073	3.00261	3.52723			-14.45	0.97578	0.000688638	-14.45	0.99654	0.000550161	-14.4	1	0.000616005
	0.86614	1388240			0.85936	1339870			0.8427	1596080			1.47262	3.10541	3.84035	3.07731	3.53701			-14.45	0.99654	0.000587319	-14.45	1.0173	0.000460997	-14.4	1.02083	0.000512062
	0.88346	1400440			0.87655	1342150			0.8599	1589780			1.5033	3.76145	4.54259	3.09955	3.42748			-14.45	1.0173	0.000495463	-14.45	1.03806	0.000382369	-14.4	1.04167	0.00042149
	0.90079	1395230			0.89373	1337240			0.8771	1604290			1.53398	4.39317	5.24458	3.08514	3.19786			-14.45	1.03806	0.000413611	-14.45	1.05882	0.00031402	-14.4	1.0625	0.000343617
	0.91811	1395070			0.91092	1335130			0.89429	1603070			1.56466	4.88437	5.92557	3.05835	2.85185			-14.45	1.05882	0.000341797	-14.45	1.07959	0.0002554	-14.4	1.08333	0.000277512
	0.93543	1394960			0.92811	1350000			0.91149	1590140			1.59534	5.14465	6.56638	3.05048	2.3977			-14.45	1.07959	0.000279674	-14.45	1.10035	0.000205757	-14.4	1.10417	0.000222076
	0.95275	1405840			0.9453	1337890			0.92869	1584040			1.62602	5.10553	7.14938	3.09514	1.84876			-14.45	1.10035	0.000226637	-14.45	1.12111	0.000164221	-14.4	1.125	0.000176127
	0.97008	1421020			0.96248	1324040			0.94589	1563030			1.6567	4.72087	7.65871	3.21951	1.22713			-14.45	1.12111	0.000181915	-14.45	1.14187	0.00012987	-14.4	1.14583	0.000138466
	0.9874	1427200			0.97967	1317660			0.96309	1555390			1.68738	3.97027	8.08064	3.43538	0.59806			-14.45	1.14187	0.000144651	-14.45	1.16263	0.000101776	-14.4	1.16667	0.00010793
	1.00472	1399670			0.99686	1321440			0.98028	1548240			1.71806	2.86983	8.40385	3.73597	0.50672			-14.45	1.16263	0.000113954	-14.45	1.18339	7.90497e-05	-14.4	1.1875	8.34293e-05
	1.02204	1400360			1.01404	1320630			0.99748	1561930			1.74874	1.54614	8.61981	4.10022	1.18029			-14.45	1.18339	8.89464e-05	-14.45	1.20415	6.08586e-05	-14.4	1.20833	6.3968e-05
	1.03937	1391910			1.03123	1314800							1.77942	1.19894	8.72295	4.50037	1.96045			-14.45	1.20415	6.87944e-05	-14.45	1.22491	4.64479e-05	-14.4	1.22917	4.86604e-05
	1.05669	1401800			1.04842	1313860							1.8101	2.91691	8.71086	4.90806	2.75051			-14.45	1.22491	5.27273e-05	-14.45	1.24568	3.5147e-05	-14.4	1.25	3.67334e-05
	1.07401	1408340			1.06561	1322690							1.84078	5.09893	8.58431	5.29764	3.5221			-14.45	1.24568	4.00507e-05	-14.45	1.26644	2.63724e-05	-14.4	1.27083	2.75251e-05
	1.09134	1405800			1.08279	1322980							1.87146	7.41776	8.34725	5.64763	4.25642			-14.45	1.26644	3.01517e-05	-14.45	1.2872	1.96251e-05	-14.4	1.29167	2.04784e-05
					1.09998	1329720							1.90214	9.75331	8.00661	5.94112	4.9386			-14.45	1.2872	2.24996e-05	-14.45	1.30796	1.44859e-05	-14.4	1.3125	1.51315e-05
					1.11717	1340700							1.93282	12.0153	7.57208	6.16587	5.5567			-14.45	1.30796	1.66434e-05	-14.45	1.32872	1.06076e-05	-14.4	1.33333	1.11075e-05
					1.13435	1344620							1.9635	14.1339	7.05579	6.31413	6.10142			-14.45	1.32872	1.22054e-05	-14.45	1.34948	7.70731e-06	-14.4	1.35417	8.10269e-06
					1.15154	1354910							1.99418	16.0644	6.47189	6.38247	6.56589			-14.45	1.34948	8.87461e-06	-14.45	1.37024	5.5576e-06	-14.4	1.375	5.87568e-06
					1.16873	1354660							2.02485	17.7932	5.83613	6.37139	6.94541			-14.45	1.37024	6.39848e-06	-14.45	1.391	3.9779e-06	-14.4	1.39583	4.23684e-06
					1.18592	1351250							2.05553	19.3412	5.16538	6.2849	7.23713			-14.45	1.391	4.5749e-06	-14.45	1.41177	2.82679e-06	-14.4	1.41667	3.03893e-06
					1.2031	1345580							2.08621	20.7629	4.4772	6.12992	7.43977			-14.45	1.41177	3.24422e-06	-14.45	1.43253	1.99482e-06	-14.4	1.4375	2.16888e-06
					1.22029	1344440							2.11689	22.1383	3.78953	5.91562	7.5532			-14.45	1.43253	2.28198e-06	-14.45	1.45329	1.39825e-06	-14.4	1.45833	1.54071e-06
					1.23748	1340170							2.14757	23.556	3.12053	5.65264	7.57826			-14.45	1.45329	1.59232e-06	-14.45	1.47405	9.73753e-07	-14.4	1.47917	1.08972e-06
					1.25466	1332450							2.17825	25.0918	2.48893	5.35226	7.51654			-14.45	1.47405	1.10236e-06	-14.45	1.49481	6.73924e-07	-14.4	1.5	7.67625e-07
					1.27185	1335330							2.20893	26.7856	1.91545	5.02556	7.37027			-14.45	1.49481	7.57241e-07	-14.45	1.51557	4.6366e-07	-14.4	1.52083	5.38697e-07
					1.28904	1337140							2.23961	28.6276	1.42651	4.68263	7.1424			-14.45	1.51557	5.16206e-07	-14.45	1.53633	3.17214e-07	-14.4	1.54167	3.76724e-07
					1.30623	1332690							2.27029	30.5561	1.06148	4.33192	6.83671			-14.45	1.53633	3.49261e-07	-14.45	1.55709	2.15886e-07	-14.4	1.5625	2.62604e-07
					1.32341	1331250							2.30097	32.4682	0.87201	3.97977	6.45796			-14.45	1.55709	2.34576e-07	-14.45	1.57786	1.46214e-07	-14.4	1.58333	1.82512e-07
					1.3406	1322490							2.33165	34.2356	0.86857	3.63029	6.01217			-14.45	1.57786	1.56425e-07	-14.45	1.59862	9.85914e-08	-14.4	1.60417	1.26505e-07
					1.35779	1321960							2.36233	35.7225	0.97297	3.28551	5.50678			-14.45	1.59862	1.03591e-07	-14.45	1.61938	6.62216e-08	-14.4	1.625	8.74696e-08
					1.37497	1319550							2.39301	36.8014	1.09812	2.94589	4.95084			-14.45	1.61938	6.81499e-08	-14.45	1.64014	4.43329e-08	-14.4	1.64583	6.03472e-08
					1.39216	1327700							2.42369	37.3646	1.19894	2.611	4.35519			-14.45	1.64014	4.45561e-08	-14.45	1.6609	2.9601e-08	-14.4	1.66667	4.15547e-08
													2.45437	37.3331	1.25868	2.28044	3.73252			-14.45	1.6609	2.89655e-08	-14.45	1.68166	1.97272e-08	-14.4	1.6875	2.85666e-08
													2.48505	36.6616	1.27378	1.9546	3.09774			-14.45	1.68166	1.87368e-08	-14.45	1.70242	1.31329e-08	-14.4	1.70833	1.96104e-08
													2.51573	35.3414	1.24699	1.63554	2.46863			-14.45	1.70242	1.20716e-08	-14.45	1.72318	8.74115e-09	-14.4	1.72917	1.34463e-08
													2.54641	33.3998	1.18423	1.32786	1.86835			-14.45	1.72318	7.75575e-09	-14.45	1.74395	5.82198e-09	-14.4	1.75	9.21098e-09
													2.57709	30.8988	1.09312	1.04013	1.33329			-14.45	1.74395	4.97682e-09	-14.45	1.76471	3.88355e-09	-14.4	1.77083	6.30474e-09
													2.60777	27.9305	0.98205	0.78804	0.93701			-14.45	1.76471	3.19575e-09	-14.45	1.78547	2.59628e-09	-14.4	1.79167	4.31261e-09
													2.63845	24.612	0.85959	0.60077	0.81093			-14.45	1.78547	2.05789e-09	-14.45	1.80623	1.74048e-09	-14.4	1.8125	2.94815e-09
													2.66913	21.08	0.73403	0.52076	0.97082			-14.45	1.80623	1.33191e-09	-14.45	1.82699	1.1703e-09	-14.4	1.83333	2.01414e-09
													2.69981	17.4855	0.61305	0.55849	1.24093			-14.45	1.82699	8.68197e-10	-14.45	1.84775	7.89298e-10	-14.4	1.85417	1.37508e-09
													2.73049	13.9909	0.50338	0.66126	1.50351			-14.45	1.84775	5.70823e-10	-14.45	1.86851	5.33798e-10	-14.4	1.875	9.37985e-10
													2.76117	10.7742	0.41037	0.77479	1.71426			-14.45	1.86851	3.78796e-10	-14.45	1.88927	3.61812e-10	-14.4	1.89583	6.39157e-10
													2.79185	8.04514	0.33724	0.87083	1.85686			-14.45	1.88927	2.53624e-10	-14.45	1.91004	2.45619e-10	-14.4	1.91667	4.34965e-10
													2.82252	6.07147	0.28402	0.93681	1.92622			-14.45	1.91004	1.71136e-10	-14.45	1.9308	1.66868e-10	-14.4	1.9375	2.9554e-10
													2.8532	5.11451	0.247	0.96774	1.92322			-14.45	1.9308	1.16167e-10	-14.45	1.95156	1.13361e-10	-14.4	1.95833	2.00431e-10
													2.88388	5.10004	0.22022	0.96276	1.85263			-14.45	1.95156	7.91665e-11	-14.45	1.97232	7.69481e-11	-14.4	1.97917	1.35635e-10
													2.91456	5.53341	0.19856	0.92366	1.72213			-14.45	1.97232	5.40593e-11	-14.45	1.99308	5.2151e-11	-14.4	2	9.15625e-11
													2.94524	5.97281	0.1807	0.85414	1.54153			-14.45	1.99308	3.69257e-11	-14.45	2.01384	3.52688e-11	-14.4	2.02083	6.16433e-11
													2.97592	6.21498	0.17046	0.75923	1.32233			-14.45	2.01384	2.5195e-11	-14.45	2.0346	2.37879e-11	-14.4	2.04167	4.13784e-11
													3.0066	6.20925	0.17542	0.64492	1.07726			-14.45	2.0346	1.71544e-11	-14.45	2.05536	1.59946e-11	-14.4	2.0625	2.76879e-11
													3.03728	5.98124	0.20092	0.5177	0.82039			-14.45	2.05536	1.16461e-11	-14.45	2.07613	1.07178e-11	-14.4	2.08333	1.84653e-11
													3.06796	5.59535	0.24535	0.38437	0.56869			-14.45	2.07613	7.87955e-12	-14.45	2.09689	7.1554e-12	-14.4	2.10417	1.22719e-11
													3.09864	5.13522	0.30319	0.25233	0.35115			-14.45	2.09689	5.31122e-12	-14.45	2.11765	4.75866e-12	-14.4	2.125	8.12648e-12
													3.12932	4.69003	0.36926	0.13338	0.24741			-14.45	2.11765	3.5659e-12	-14.45	2.13841	3.1521e-12	-14.4	2.14583	5.36151e-12
													3.16	4.33989	0.43976	0.08164	0.32877			-14.45	2.13841	2.38441e-12	-14.45	2.15917	2.07943e-12	-14.4	2.16667	3.52401e-12
													3.19068	4.13849	0.51198	0.15271	0.47422			-14.45	2.15917	1.58785e-12	-14.45	2.17993	1.36615e-12	-14.4	2.1875	2.30745e-12
													3.22136	4.10026	0.58393	0.2437	0.6086			-14.45	2.17993	1.05308e-12	-14.45	2.20069	8.93832e-13	-14.4	2.20833	1.50508e-12
													3.25204	4.20534	0.65398	0.32716	0.71289			-14.45	2.20069	6.95574e-13	-14.45	2.22145	5.82396e-13	-14.4	2.22917	9.7794e-13
													3.28272	4.42049	0.72072	0.40031	0.78216			-14.45	2.22145	4.57596e-13	-14.45	2.24222	3.77917e-13	-14.4	2.25	6.32982e-13
													3.3134	4.71756	0.78272	0.46413	0.81659			-14.45	2.24222	2.99848e-13	-14.45	2.26298	2.44235e-13	-14.4	2.27083	4.08132e-13
													3.34408	5.07774	0.83853	0.52063	0.81953			-14.45	2.26298	1.95715e-13	-14.45	2.28374	1.57207e-13	-14.4	2.29167	2.62151e-13
													3.37476	5.48543	0.88658	0.57196	0.79684			-14.45	2.28374	1.27256e-13	-14.45	2.3045	1.00788e-13	-14.4	2.3125	1.67746e-13
													3.40544	5.92071	0.92523	0.61966	0.75676			-14.45	2.3045	8.24295e-14	-14.45	2.32526	6.43652e-14	-14.4	2.33333	1.06935e-13
													3.43612	6.35542	0.95286	0.66433	0.70986			-14.45	2.32526	5.31938e-14	-14.45	2.34602	4.09468e-14	-14.4	2.35417	6.7915e-14
													3.4668	6.7541	0.96793	0.70551	0.66863			-14.45	2.34602	3.42003e-14	-14.45	2.36678	2.59503e-14	-14.4	2.375	4.29746e-14
													3.49748	7.078	0.96915	0.74184	0.64569			-14.45	2.36678	2.19081e-14	-14.45	2.38754	1.6385e-14	-14.4	2.39583	2.7094e-14
													3.52816	7.29	0.95559	0.77143	0.65001			-14.45	2.38754	1.39829e-14	-14.45	2.4083	1.03077e-14	-14.4	2.41667	1.70204e-14
													3.55884	7.3591	0.92683	0.79228	0.683			-14.45	2.4083	8.89243e-15	-14.45	2.42907	6.46108e-15	-14.4	2.4375	1.06541e-14
													3.58952	7.26375	0.88307	0.80261	0.73853			-14.45	2.42907	5.63479e-15	-14.45	2.44983	4.03559e-15	-14.4	2.45833	6.64559e-15
													3.62019	6.99394	0.82527	0.80119	0.80688			-14.45	2.44983	3.55776e-15	-14.45	2.47059	2.51182e-15	-14.4	2.47917	4.13083e-15
													3.65087	6.55229	0.75525	0.78746	0.87858			-14.45	2.47059	2.23831e-15	-14.45	2.49135	1.55801e-15	-14.4	2.5	2.55884e-15
													3.68155	5.95447	0.67593	0.76164	0.94621			-14.45	2.49135	1.40318e-15	-14.45	2.51211	9.63098e-16	-14.4	2.52083	1.57967e-15
													3.71223	5.22968	0.59158	0.72467	1.0045			-14.45	2.51211	8.76504e-16	-14.45	2.53287	5.93346e-16	-14.4	2.54167	9.71901e-16
													3.74291	4.42271	0.50842	0.67817	1.05008			-14.45	2.53287	5.45564e-16	-14.45	2.55363	3.64333e-16	-14.4	2.5625	5.95966e-16
													3.77359	3.60087	0.43541	0.62429	1.08109			-14.45	2.55363	3.38366e-16	-14.45	2.57439	2.22974e-16	-14.4	2.58333	3.64231e-16
													3.80427	2.87193	0.38441	0.56551	1.09683			-14.45	2.57439	2.09112e-16	-14.45	2.59516	1.36015e-16	-14.4	2.60417	2.21869e-16
													3.83495	2.40903	0.36674	0.50452	1.09757			-14.45	2.59516	1.28771e-16	-14.45	2.61592	8.27002e-17	-14.4	2.625	1.34707e-16
													3.86563	2.39081	0.38463	0.44397	1.08431			-14.45	2.61592	7.90144e-17	-14.45	2.63668	5.01212e-17	-14.4	2.64583	8.15204e-17
													3.89631	2.78831	0.42811	0.38636	1.05871			-14.45	2.63668	4.83104e-17	-14.45	2.65744	3.02788e-17	-14.4	2.66667	4.91731e-17
													3.92699	3.39641	0.48312	0.33391	1.02288			-14.45	2.65744	2.94321e-17	-14.45	2.6782	1.82332e-17	-14.4	2.6875	2.95652e-17
													3.95767	4.05085	0.53835	0.28848	0.97931			-14.45	2.6782	1.78668e-17	-14.45	2.69896	1.09445e-17	-14.4	2.70833	1.77185e-17
													3.98835	4.66461	0.58632	0.25155	0.93068			-14.45	2.69896	1.08073e-17	-14.45	2.71972	6.54849e-18	-14.4	2.72917	1.05845e-17
													4.01903	5.19538	0.62235	0.22415	0.87972			-14.45	2.71972	6.51375e-18	-14.45	2.74048	3.90571e-18	-14.4	2.75	6.30244e-18
													4.04971	5.62545	0.64366	0.2067	0.82896			-14.45	2.74048	3.91191e-18	-14.45	2.76125	2.32206e-18	-14.4	2.77083	3.74063e-18
													4.08039	5.95356	0.64882	0.19879	0.78048			-14.45	2.76125	2.34093e-18	-14.45	2.78201	1.37612e-18	-14.4	2.79167	2.21298e-18
													4.11107	6.19192	0.63745	0.19898	0.73564			-14.45	2.78201	1.39583e-18	-14.45	2.80277	8.1293e-19	-14.4	2.8125	1.30498e-18
													4.14175	6.36501	0.61003	0.20502	0.69494			-14.45	2.80277	8.29311e-19	-14.45	2.82353	4.78693e-19	-14.4	2.83333	7.67043e-19
													4.17243	6.50796	0.56774	0.21431	0.65796			-14.45	2.82353	4.9096e-19	-14.45	2.84429	2.80974e-19	-14.4	2.85417	4.49391e-19
													4.20311	6.66275	0.51242	0.22432	0.62354			-14.45	2.84429	2.89613e-19	-14.45	2.86505	1.64391e-19	-14.4	2.875	2.6243e-19
													4.23379	6.871	0.44644	0.23281	0.59019			-14.45	2.86505	1.70229e-19	-14.45	2.88581	9.5871e-20	-14.4	2.89583	1.52751e-19
													4.26447	7.16389	0.37267	0.23804	0.55654			-14.45	2.88581	9.96991e-20	-14.45	2.90657	5.57303e-20	-14.4	2.91667	8.86195e-20
													4.29515	7.5528	0.29462	0.23883	0.52182			-14.45	2.90657	5.81827e-20	-14.45	2.92734	3.22913e-20	-14.4	2.9375	5.12443e-20
													4.32583	8.02512	0.21699	0.23476	0.48628			-14.45	2.92734	3.3833e-20	-14.45	2.9481	1.86494e-20	-14.4	2.95833	2.95344e-20
													4.35651	8.54698	0.14795	0.22637	0.45152			-14.45	2.9481	1.96035e-20	-14.45	2.96886	1.07356e-20	-14.4	2.97917	1.69657e-20
													4.38719	9.07076	0.10677	0.21544	0.42061			-14.45	2.96886	1.1318e-20	-14.45	2.98962	6.15979e-21	-14.4	3	9.71343e-21
													4.41786	9.5435	0.11831	0.20519	0.3979			-14.45	2.98962	6.51109e-21	-14.45	3.01038	3.52272e-21	-14.4	3.02083	5.54273e-21
													4.44854	9.91407	0.1632	0.20012	0.3879			-14.45	3.01038	3.73236e-21	-14.45	3.03114	2.00797e-21	-14.4	3.04167	3.15225e-21
													4.47922	10.1385	0.213	0.20465	0.39343			-14.45	3.03114	2.13187e-21	-14.45	3.0519	1.14078e-21	-14.4	3.0625	1.78672e-21
													4.5099	10.1841	0.25687	0.22085	0.41395			-14.45	3.0519	1.21334e-21	-14.45	3.07266	6.45961e-22	-14.4	3.08333	1.00932e-21
													4.54058	10.032	0.29078	0.2472	0.44572			-14.45	3.07266	6.88106e-22	-14.45	3.09343	3.64559e-22	-14.4	3.10417	5.68242e-22
													4.57126	9.68062	0.31304	0.27982	0.48344			-14.45	3.09343	3.88843e-22	-14.45	3.11419	2.0506e-22	-14.4	3.125	3.18832e-22
													4.60194	9.14724	0.32307	0.31429	0.52189			-14.45	3.11419	2.18949e-22	-14.45	3.13495	1.14959e-22	-14.4	3.14583	1.78284e-22
													4.63262	8.47163	0.3211	0.3467	0.55668			-14.45	3.13495	1.22845e-22	-14.45	3.15571	6.42316e-23	-14.4	3.16667	9.93524e-23
													4.6633	7.71928	0.30808	0.37388	0.58449			-14.45	3.15571	6.86789e-23	-14.45	3.17647	3.57682e-23	-14.4	3.1875	5.51769e-23
													4.69398	6.98487	0.28571	0.39343	0.60302			-14.45	3.17647	3.82594e-23	-14.45	3.19723	1.98511e-23	-14.4	3.20833	3.05382e-23
													4.72466	6.38983	0.25658	0.40368	0.61088			-14.45	3.19723	2.12374e-23	-14.45	3.21799	1.09801e-23	-14.4	3.22917	1.68435e-23
													4.75534	6.05956	0.22457	0.40368	0.60754			-14.45	3.21799	1.17467e-23	-14.45	3.23875	6.05286e-24	-14.4	3.25	9.25813e-24
													4.78602	6.06914	0.19544	0.39314	0.59315			-14.45	3.23875	6.47407e-24	-14.45	3.25952	3.32541e-24	-14.4	3.27083	5.07118e-24
													4.8167	6.39319	0.17703	0.37246	0.56852			-14.45	3.25952	3.55541e-24	-14.45	3.28028	1.82078e-24	-14.4	3.29167	2.76814e-24
													4.84738	6.92097	0.17669	0.34268	0.53495			-14.45	3.28028	1.94559e-24	-14.45	3.30104	9.93559e-25	-14.4	3.3125	1.50576e-24
													4.87806	7.51821	0.1953	0.30547	0.49414			-14.45	3.30104	1.06087e-24	-14.45	3.3218	5.40322e-25	-14.4	3.33333	8.16226e-25
													4.90874	8.07082	0.22663	0.26317	0.4481			-14.45	3.3218	5.76402e-25	-14.45	3.34256	2.92841e-25	-14.4	3.35417	4.40908e-25
													4.93942	8.49685	0.26303	0.219	0.39902			-14.45	3.34256	3.12059e-25	-14.45	3.36332	1.58172e-25	-14.4	3.375	2.37337e-25
													4.9701	8.74403	0.29881	0.17755	0.34917			-14.45	3.36332	1.68344e-25	-14.45	3.38408	8.51421e-26	-14.4	3.39583	1.27309e-25
													5.00078	8.78463	0.33018	0.14562	0.30088			-14.45	3.38408	9.0492e-26	-14.45	3.40484	4.56744e-26	-14.4	3.41667	6.80503e-26
													5.03146	8.611	0.35471	0.13167	0.25644			-14.45	3.40484	4.84698e-26	-14.45	3.42561	2.44183e-26	-14.4	3.4375	3.62471e-26
													5.06214	8.23198	0.37095	0.1392	0.21809			-14.45	3.42561	2.58692e-26	-14.45	3.44637	1.30097e-26	-14.4	3.45833	1.92391e-26
													5.09282	7.66969	0.37816	0.16163	0.18771			-14.45	3.44637	1.37576e-26	-14.45	3.46713	6.90766e-27	-14.4	3.47917	1.01758e-26
													5.1235	6.95656	0.37629	0.18971	0.16643			-14.45	3.46713	7.29043e-27	-14.45	3.48789	3.65513e-27	-14.4	3.5	5.36308e-27
													5.15418	6.13236	0.36591	0.21751	0.15391			-14.45	3.48789	3.84958e-27	-14.45	3.50865	1.92744e-27	-14.4	3.52083	2.81661e-27
													5.18486	5.24123	0.34823	0.24206	0.14805			-14.45	3.50865	2.02545e-27	-14.45	3.52941	1.0129e-27	-14.4	3.54167	1.47401e-27
													5.21553	4.32898	0.32513	0.26209	0.14574			-14.45	3.52941	1.06189e-27	-14.45	3.55017	5.30464e-28	-14.4	3.5625	7.68663e-28
													5.24621	3.44064	0.29925	0.27729	0.1439			-14.45	3.55017	5.5474e-28	-14.45	3.57093	2.76853e-28	-14.4	3.58333	3.99421e-28
													5.27689	2.61866	0.27403	0.28789	0.1402			-14.45	3.57093	2.88767e-28	-14.45	3.5917	1.43995e-28	-14.4	3.60417	2.06816e-28
													5.30757	1.9023	0.25356	0.29442	0.13304			-14.45	3.5917	1.4978e-28	-14.45	3.61246	7.46353e-29	-14.4	3.625	1.06707e-28
													5.33825	1.32872	0.24196	0.29752	0.1215			-14.45	3.61246	7.74123e-29	-14.45	3.63322	3.85517e-29	-14.4	3.64583	5.48605e-29
													5.36893	0.93396	0.24183	0.29783	0.10513			-14.45	3.63322	3.98671e-29	-14.45	3.65398	1.98446e-29	-14.4	3.66667	2.81047e-29
													5.39961	0.73622	0.25294	0.29588	0.08386			-14.45	3.65398	2.04583e-29	-14.45	3.67474	1.01799e-29	-14.4	3.6875	1.43467e-29
													5.43029	0.68857	0.2724	0.29209	0.05802			-14.45	3.67474	1.0461e-29	-14.45	3.6955	5.20403e-30	-14.4	3.70833	7.29759e-30
													5.46097	0.7038	0.29631	0.28681	0.02869			-14.45	3.6955	5.32999e-30	-14.45	3.71626	2.65115e-30	-14.4	3.72917	3.69877e-30
													5.49165	0.74442	0.32116	0.28038	0.01332			-14.45	3.71626	2.70601e-30	-14.45	3.73702	1.34594e-30	-14.4	3.75	1.86804e-30
													5.52233	0.82927	0.34433	0.27325	0.04561			-14.45	3.73702	1.36893e-30	-14.45	3.75779	6.8095e-31	-14.4	3.77083	9.40082e-31
													5.55301	0.98692	0.36413	0.26606	0.08336			-14.45	3.75779	6.90052e-31	-14.45	3.77855	3.43321e-31	-14.4	3.79167	4.71405e-31
													5.58369	1.21846	0.37964	0.25967	0.122			-14.45	3.77855	3.46603e-31	-14.45	3.79931	1.72496e-31	-14.4	3.8125	2.35544e-31
													5.61437	1.49958	0.39054	0.25509	0.16013			-14.45	3.79931	1.73473e-31	-14.45	3.82007	8.6368e-32	-14.4	3.83333	1.17273e-31
													5.64505	1.7988	0.397	0.25333	0.19663			-14.45	3.82007	8.65132e-32	-14.45	3.84083	4.30944e-32	-14.4	3.85417	5.81797e-32
													5.67573	2.08759	0.39949	0.25513	0.23061			-14.45	3.84083	4.29914e-32	-14.45	3.86159	2.1428e-32	-14.4	3.875	2.87603e-32
													5.70641	2.34315	0.39869	0.26074	0.26147			-14.45	3.86159	2.12878e-32	-14.45	3.88235	1.06178e-32	-14.4	3.89583	1.41665e-32
													5.73709	2.54908	0.39532	0.26977	0.28895			-14.45	3.88235	1.05034e-32	-14.45	3.90311	5.24302e-33	-14.4	3.91667	6.95307e-33
													5.76777	2.6954	0.38999	0.28134	0.3132			-14.45	3.90311	5.16394e-33	-14.45	3.92388	2.57999e-33	-14.4	3.9375	3.40046e-33
													5.79845	2.77844	0.38315	0.29428	0.33478			-14.45	3.92388	2.52978e-33	-14.45	3.94464	1.26516e-33	-14.4	3.95833	1.65709e-33
													5.82913	2.80054	0.37494	0.30739	0.35457			-14.45	3.94464	1.2349e-33	-14.45	3.9654	6.18252e-34	-14.4	3.97917	8.04636e-34
													5.85981	2.76938	0.36522	0.31967	0.37364			-14.45	3.9654	6.00669e-34	-14.45	3.98616	3.01074e-34	-14.4	4	3.89313e-34
													5.89049	2.69711	0.3536	0.3304	0.39304			-14.45	3.98616	2.91131e-34	-14.45	4.00692	1.46107e-34	-14.4	4.02083	1.87691e-34
													5.92117	2.59904	0.33956	0.33924	0.41352			-14.45	4.00692	1.40603e-34	-14.45	4.02768	7.06575e-35	-14.4	4.04167	9.01644e-35
													5.95185	2.49179	0.32249	0.34618	0.43533			-14.45	4.02768	6.76628e-35	-14.45	4.04844	3.40513e-35	-14.4	4.0625	4.3159e-35
													5.98253	2.39103	0.30188	0.35154	0.45813			-14.45	4.04844	3.24458e-35	-14.45	4.0692	1.6353e-35	-14.4	4.08333	2.05851e-35
													6.0132	2.30886	0.27739	0.35583	0.48097			-14.45	4.0692	1.55031e-35	-14.45	4.08997	7.82611e-36	-14.4	4.10417	9.78317e-36
													6.04388	2.25167	0.24891	0.35967	0.50246			-14.45	4.08997	7.38128e-36	-14.45	4.11073	3.73235e-36	-14.4	4.125	4.63289e-36
													6.07456	2.21948	0.21665	0.36362	0.52099			-14.45	4.11073	3.50185e-36	-14.45	4.13149	1.7738e-36	-14.4	4.14583	2.1861e-36
													6.10524	2.20728	0.18126	0.36807	0.53487			-14.45	4.13149	1.65545e-36	-14.45	4.15225	8.40068e-37	-14.4	4.16667	1.02786e-36
													6.13592	2.20774	0.14399	0.37316	0.54258			-14.45	4.15225	7.79811e-37	-14.45	4.17301	3.96468e-37	-14.4	4.1875	4.8155e-37
													6.1666	2.21419	0.10752	0.37875	0.54288			-14.45	4.17301	3.66029e-37	-14.45	4.19377	1.8646e-37	-14.4	4.20833	2.248e-37
													6.19728	2.2226	0.07841	0.38447	0.53495			-14.45	4.19377	1.71197e-37	-14.45	4.21453	8.73874e-38	-14.4	4.22917	1.04567e-37
													6.22796	2.23237	0.07098	0.3898	0.51841			-14.45	4.21453	7.97869e-38	-14.45	4.23529	4.08127e-38	-14.4	4.25	4.84665e-38
													6.25864	2.24595	0.09186	0.39422	0.49346			-14.45	4.23529	3.70528e-38	-14.45	4.25606	1.89944e-38	-14.4	4.27083	2.23838e-38
													6.28932	2.2677	0.12726	0.39728	0.46084			-14.45	4.25606	1.71462e-38	-14.45	4.27682	8.80921e-39	-14.4	4.29167	1.03008e-38
													6.32	2.30239	0.16682	0.39865	0.42189			-14.45	4.27682	7.90621e-39	-14.45	4.29758	4.07128e-39	-14.4	4.3125	4.72342e-39
													6.35068	2.35371	0.20633	0.39824	0.37861			-14.45	4.29758	3.63267e-39	-14.45	4.31834	1.87503e-39	-14.4	4.33333	2.15818e-39
													6.38136	2.42344	0.24385	0.39609	0.3337			-14.45	4.31834	1.66318e-39	-14.45	4.3391	8.60527e-40	-14.4	4.35417	9.82576e-40
													6.41204	2.51137	0.27824	0.39237	0.29073			-14.45	4.3391	7.5877e-40	-14.45	4.35986	3.93553e-40	-14.4	4.375	4.45751e-40
													6.44272	2.61592	0.30877	0.38734	0.25411			-14.45	4.35986	3.44936e-40	-14.45	4.38062	1.79358e-40	-14.4	4.39583	2.01495e-40
													6.4734	2.73513	0.33489	0.38117	0.22861			-14.45	4.38062	1.56252e-40	-14.45	4.40138	8.14553e-41	-14.4	4.41667	9.07582e-41
													6.50408	2.86745	0.35624	0.37396	0.21757			-14.45	4.40138	7.05292e-41	-14.45	4.42215	3.68636e-41	-14.4	4.4375	4.07338e-41
													6.53476	3.01205	0.37254	0.36564	0.22051			-14.45	4.42215	3.17229e-41	-14.45	4.44291	1.66247e-41	-14.4	4.45833	1.82168e-41
													6.56544	3.16864	0.38359	0.35593	0.23297			-14.45	4.44291	1.42179e-41	-14.45	4.46367	7.47119e-42	-14.4	4.47917	8.11779e-42
													6.59612	3.33678	0.38924	0.34443	0.24914			-14.45	4.46367	6.34975e-42	-14.45	4.48443	3.34582e-42	-14.4	4.5	3.60457e-42
													6.6268	3.51508	0.3894	0.33066	0.26422			-14.45	4.48443	2.82578e-42	-14.45	4.50519	1.49312e-42	-14.4	4.52083	1.59484e-42
													6.65748	3.70043	0.38403	0.31415	0.27504			-14.45	4.50519	1.25309e-42	-14.45	4.52595	6.63992e-43	-14.4	4.54167	7.03125e-43
													6.68816	3.88769	0.37315	0.29465	0.27993			-14.45	4.52595	5.53714e-43	-14.45	4.54671	2.94244e-43	-14.4	4.5625	3.08885e-43
													6.71884	4.06974	0.35686	0.27217	0.27841			-14.45	4.54671	2.43809e-43	-14.45	4.56747	1.29936e-43	-14.4	4.58333	1.35211e-43
													6.74952	4.23804	0.33537	0.24726	0.27112			-14.45	4.56747	1.06974e-43	-14.45	4.58824	5.71779e-44	-14.4	4.60417	5.89765e-44
													6.7802	4.38344	0.30905	0.22118	0.25976			-14.45	4.58824	4.67701e-44	-14.45	4.609	2.50727e-44	-14.4	4.625	2.56329e-44
													6.81087	4.49718	0.27843	0.19629	0.24716			-14.45	4.609	2.03761e-44	-14.45	4.62976	1.0956e-44	-14.4	4.64583	1.11011e-44
													6.84155	4.57185	0.24433	0.17638	0.23719			-14.45	4.62976	8.84581e-45	-14.45	4.65052	4.77062e-45	-14.4	4.66667	4.7906e-45
													6.87223	4.60232	0.20791	0.16641	0.23424			-14.45	4.65052	3.82665e-45	-14.45	4.67128	2.07001e-45	-14.4	4.6875	2.05999e-45
													6.90291	4.58643	0.17091	0.17042	0.24176			-14.45	4.67128	1.64954e-45	-14.45	4.69204	8.95047e-46	-14.4	4.70833	8.8266e-46
													6.93359	4.52552	0.13624	0.18843	0.26067			-14.45	4.69204	7.08556e-46	-14.45	4.7128	3.85649e-46	-14.4	4.72917	3.76857e-46
													6.96427	4.42465	0.10902	0.21661	0.28913			-14.45	4.7128	3.03284e-46	-14.45	4.73356	1.65582e-46	-14.4	4.75	1.60329e-46
													6.99495	4.29256	0.09703	0.25019	0.32378			-14.45	4.73356	1.29358e-46	-14.45	4.75433	7.08445e-47	-14.4	4.77083	6.7968e-47
													7.02563	4.14108	0.10475	0.28525	0.36109			-14.45	4.75433	5.49795e-47	-14.45	4.77509	3.02046e-47	-14.4	4.79167	2.87112e-47
													7.05631	3.98412	0.12643	0.31889	0.39802			-14.45	4.77509	2.3285e-47	-14.45	4.79585	1.28325e-47	-14.4	4.8125	1.20852e-47
													7.08699	3.83595	0.15343	0.34903	0.43215			-14.45	4.79585	9.82699e-48	-14.45	4.81661	5.43279e-48	-14.4	4.83333	5.0689e-48
													7.11767	3.70882	0.18029	0.37419	0.46164			-14.45	4.81661	4.13269e-48	-14.45	4.83737	2.29196e-48	-14.4	4.85417	2.11851e-48
													7.14835	3.61054	0.20404	0.39337	0.48516			-14.45	4.83737	1.73186e-48	-14.45	4.85813	9.63521e-49	-14.4	4.875	8.82275e-49
													7.17903	3.54253	0.22303	0.406	0.50188			-14.45	4.85813	7.23208e-49	-14.45	4.87889	4.03634e-49	-14.4	4.89583	3.6613e-49
													7.20971	3.49943	0.2363	0.41187	0.51134			-14.45	4.87889	3.00942e-49	-14.45	4.89965	1.68494e-49	-14.4	4.91667	1.514e-49
													7.24039	3.47043	0.24339	0.4112	0.51349			-14.45	4.89965	1.24788e-49	-14.45	4.92042	7.00895e-50	-14.4	4.9375	6.23842e-50
													7.27107	3.44185	0.24419	0.40452	0.50864			-14.45	4.92042	5.15625e-50	-14.45	4.94118	2.90531e-50	-14.4	4.95833	2.56143e-50
													7.30175	3.39998	0.23899	0.39272	0.49737			-14.45	4.94118	2.12308e-50	-14.45	4.96194	1.20005e-50	-14.4	4.97917	1.04798e-50
													7.33243	3.33329	0.22838	0.377	0.48057			-14.45	4.96194	8.71104e-51	-14.45	4.9827	4.93947e-51	-14.4	5	4.27249e-51
													7.36311	3.23385	0.21333	0.35877	0.4593			-14.45	4.9827	3.56161e-51	-14.45	5.00346	2.02595e-51	-14.4	5.02083	1.73569e-51
													7.39379	3.09798	0.19525	0.33962	0.4348			-14.45	5.00346	1.45109e-51	-14.45	5.02422	8.28033e-52	-14.4	5.04167	7.02627e-52
													7.42447	2.9263	0.176	0.32114	0.40838			-14.45	5.02422	5.8914e-52	-14.45	5.04498	3.37237e-52	-14.4	5.0625	2.83426e-52
													7.45515	2.7235	0.15809	0.30471	0.38136			-14.45	5.04498	2.3835e-52	-14.45	5.06574	1.36865e-52	-14.4	5.08333	1.13925e-52
													7.48583	2.49787	0.14457	0.29131	0.35495			-14.45	5.06574	9.60917e-53	-14.45	5.08651	5.53502e-53	-14.4	5.10417	4.56308e-53
													7.51651	2.26071	0.13853	0.28125	0.3302			-14.45	5.08651	3.86039e-53	-14.45	5.10727	2.23056e-53	-14.4	5.125	1.82122e-53
													7.54719	2.02563	0.14163	0.27415	0.30789			-14.45	5.10727	1.54544e-53	-14.45	5.12803	8.95729e-54	-14.4	5.14583	7.24323e-54
													7.57787	1.80757	0.1531	0.26901	0.28848			-14.45	5.12803	6.16523e-54	-14.45	5.14879	3.58433e-54	-14.4	5.16667	2.87056e-54
													7.60854	1.62113	0.1704	0.26451	0.27212			-14.45	5.14879	2.45088e-54	-14.45	5.16955	1.42925e-54	-14.4	5.1875	1.13362e-54
													7.63922	1.47783	0.19078	0.25928	0.25873			-14.45	5.16955	9.70894e-55	-14.45	5.19031	5.67904e-55	-14.4	5.20833	4.461e-55
													7.6699	1.38262	0.21215	0.25221	0.24811			-14.45	5.19031	3.83264e-55	-14.45	5.21107	2.24859e-55	-14.4	5.22917	1.7493e-55
													7.70058	1.33158	0.23313	0.24254	0.24006			-14.45	5.21107	1.50766e-55	-14.45	5.23183	8.87182e-56	-14.4	5.25	6.83541e-56
													7.73126	1.31327	0.25294	0.22999	0.23451			-14.45	5.23183	5.90996e-56	-14.45	5.2526	3.48805e-56	-14.4	5.27083	2.66153e-56
													7.76194	1.31354	0.27119	0.21478	0.23155			-14.45	5.2526	2.30858e-56	-14.45	5.27336	1.36653e-56	-14.4	5.29167	1.03268e-56
													7.79262	1.3203	0.28776	0.19761	0.23132			-14.45	5.27336	8.98637e-57	-14.45	5.29412	5.33487e-57	-14.4	5.3125	3.99273e-57
													7.8233	1.32609	0.3027	0.17976	0.23389			-14.45	5.29412	3.4858e-57	-14.45	5.31488	2.07536e-57	-14.4	5.33333	1.5383e-57
													7.85398	1.32838	0.3161	0.16302	0.23917			-14.45	5.31488	1.34741e-57	-14.45	5.33564	8.04511e-58	-14.4	5.35417	5.90587e-58
													7.88466	1.32861	0.32804	0.14959	0.24674			-14.45	5.33564	5.19012e-58	-14.45	5.3564	3.10768e-58	-14.4	5.375	2.25941e-58
													7.91534	1.33059	0.33855	0.14165	0.25591			-14.45	5.3564	1.99221e-58	-14.45	5.37716	1.19621e-58	-14.4	5.39583	8.61345e-59
													7.94602	1.33872	0.34755	0.14043	0.26577			-14.45	5.37716	7.62032e-59	-14.45	5.39792	4.5882e-59	-14.4	5.41667	3.27212e-59
													7.9767	1.35623	0.35488	0.14551	0.27532			-14.45	5.39792	2.90464e-59	-14.45	5.41869	1.75366e-59	-14.4	5.4375	1.23866e-59
													8.00738	1.38398	0.3603	0.15498	0.28357			-14.45	5.41869	1.10329e-59	-14.45	5.43945	6.67902e-60	-14.4	5.45833	4.67249e-60
													8.03806	1.42009	0.36353	0.16645	0.28963			-14.45	5.43945	4.17611e-60	-14.45	5.46021	2.53482e-60	-14.4	5.47917	1.75637e-60
													8.06874	1.46041	0.36431	0.17781	0.29279			-14.45	5.46021	1.5752e-60	-14.45	5.48097	9.58618e-61	-14.4	5.5	6.57891e-61
													8.09942	1.49967	0.36242	0.18759	0.29253			-14.45	5.48097	5.92078e-61	-14.45	5.50173	3.61252e-61	-14.4	5.52083	2.45565e-61
													8.1301	1.53247	0.35773	0.1949	0.28857			-14.45	5.50173	2.21771e-61	-14.45	5.52249	1.35656e-61	-14.4	5.54167	9.13377e-62
													8.16078	1.5542	0.35026	0.19942	0.28085			-14.45	5.52249	8.27778e-62	-14.45	5.54325	5.07616e-62	-14.4	5.5625	3.38538e-62
													8.19146	1.56153	0.34011	0.20129	0.26956			-14.45	5.54325	3.07896e-62	-14.45	5.56401	1.89276e-62	-14.4	5.58333	1.25037e-62
													8.22214	1.55256	0.32755	0.20103	0.25508			-14.45	5.56401	1.14124e-62	-14.45	5.58478	7.03268e-63	-14.4	5.60417	4.60197e-63
													8.25282	1.52688	0.31296	0.19951	0.238			-14.45	5.58478	4.21535e-63	-14.45	5.60554	2.60382e-63	-14.4	5.625	1.68781e-63
													8.2835	1.48539	0.29679	0.19779	0.21908			-14.45	5.60554	1.55157e-63	-14.45	5.6263	9.60649e-64	-14.4	5.64583	6.16846e-64
													8.31418	1.43012	0.27953	0.19696	0.19924			-14.45	5.6263	5.69107e-64	-14.45	5.64706	3.5317e-64	-14.4	5.66667	2.24649e-64
													8.34486	1.36389	0.26165	0.19792	0.17952			-14.45	5.64706	2.08017e-64	-14.45	5.66782	1.2938e-64	-14.4	5.6875	8.1528e-65
													8.37554	1.29008	0.24353	0.20114	0.16103			-14.45	5.66782	7.57681e-65	-14.45	5.68858	4.72296e-65	-14.4	5.70833	2.94839e-65
													8.40621	1.21234	0.22542	0.20658	0.14485			-14.45	5.68858	2.75015e-65	-14.45	5.70934	1.71801e-65	-14.4	5.72917	1.06252e-65
													8.43689	1.1343	0.20739	0.21365	0.13191			-14.45	5.70934	9.94743e-66	-14.45	5.7301	6.22731e-66	-14.4	5.75	3.81562e-66
													8.46757	1.05937	0.18932	0.22143	0.12274			-14.45	5.7301	3.58548e-66	-14.45	5.75087	2.24926e-66	-14.4	5.77083	1.36543e-66
													8.49825	0.99055	0.17096	0.22884	0.11724			-14.45	5.75087	1.28786e-66	-14.45	5.77163	8.09548e-67	-14.4	5.79167	4.86908e-67
													8.52893	0.93029	0.15197	0.23484	0.1147			-14.45	5.77163	4.60969e-67	-14.45	5.79239	2.90342e-67	-14.4	5.8125	1.73022e-67
													8.55961	0.88035	0.13203	0.23853	0.11401			-14.45	5.79239	1.64421e-67	-14.45	5.81315	1.03762e-67	-14.4	5.83333	6.12677e-68
													8.59029	0.84174	0.11106	0.23923	0.11403			-14.45	5.81315	5.84423e-68	-14.45	5.83391	3.69515e-68	-14.4	5.85417	2.16191e-68
													8.62097	0.81462	0.08941	0.23651	0.11385			-14.45	5.83391	2.07004e-68	-14.45	5.85467	1.31126e-68	-14.4	5.875	7.60185e-69
													8.65165	0.79822	0.06861	0.23017	0.11286			-14.45	5.85467	7.30659e-69	-14.45	5.87543	4.6367e-69	-14.4	5.89583	2.66365e-69
													8.68233	0.79092	0.0532	0.22032	0.11082			-14.45	5.87543	2.57e-69	-14.45	5.89619	1.63377e-69	-14.4	5.91667	9.30059e-70
													8.71301	0.79036	0.0522	0.20733	0.10772			-14.45	5.89619	9.00811e-70	-14.45	5.91696	5.73637e-70	-14.4	5.9375	3.23609e-70
													8.74369	0.79362	0.06851	0.19188	0.10378			-14.45	5.91696	3.14642e-70	-14.45	5.93772	2.00699e-70	-14.4	5.95833	1.12203e-70
													8.77437	0.79751	0.09441	0.17502	0.09938			-14.45	5.93772	1.09517e-70	-14.45	5.95848	6.99707e-71	-14.4	5.97917	3.87674e-71
													8.80505	0.79888	0.12402	0.15821	0.09493			-14.45	5.95848	3.79866e-71	-14.45	5.97924	2.4308e-71	-14.4	6	1.33476e-71
													8.83573	0.7948	0.15452	0.14337	0.09086			-14.45	5.97924	1.31299e-71	-14.45	6	8.41484e-72	-14.35	0	0.01286
													8.86641	0.78283	0.1843	0.13273	0.08749			-14.45	6	4.52244e-72	-14.4	0	0.00313	-14.35	0.02083	0.02604
													8.89709	0.7611	0.21216	0.12825	0.08495			-14.4	0	0.02304	-14.4	0.02076	0.00635	-14.35	0.04167	0.03591
													8.92777	0.72846	0.23717	0.13063	0.08315			-14.4	0.02076	0.04663	-14.4	0.04152	0.00885	-14.35	0.0625	0.04228
													8.95845	0.68447	0.25855	0.13882	0.08179			-14.4	0.04152	0.06453	-14.4	0.06228	0.01053	-14.35	0.08333	0.04638
													8.98913	0.6294	0.27566	0.15056	0.08045			-14.4	0.06228	0.07616	-14.4	0.08305	0.01158	-14.35	0.10417	0.04878
													9.01981	0.56417	0.28808	0.16346	0.07867			-14.4	0.08305	0.08341	-14.4	0.10381	0.01201	-14.35	0.125	0.04985
													9.05049	0.49022	0.29556	0.17552	0.07604			-14.4	0.10381	0.08702	-14.4	0.12457	0.01185	-14.35	0.14583	0.04975
													9.08117	0.40938	0.29805	0.18527	0.07225			-14.4	0.12457	0.08749	-14.4	0.14533	0.01117	-14.35	0.16667	0.04852
													9.11185	0.32371	0.29573	0.19171	0.06709			-14.4	0.14533	0.08539	-14.4	0.16609	0.01014	-14.35	0.1875	0.04616
													9.14253	0.23531	0.28901	0.19429	0.06051			-14.4	0.16609	0.08133	-14.4	0.18685	0.009	-14.35	0.20833	0.04274
													9.17321	0.14628	0.27852	0.19287	0.0526			-14.4	0.18685	0.07597	-14.4	0.20761	0.00801	-14.35	0.22917	0.03843
													9.20388	0.05931	0.26513	0.18776	0.04364			-14.4	0.20761	0.06987	-14.4	0.22837	0.00734	-14.35	0.25	0.03354
													9.23456	0.03493	0.24994	0.17973	0.03419			-14.4	0.22837	0.06349	-14.4	0.24914	0.00698	-14.35	0.27083	0.02852
													9.26524	0.11478	0.23424	0.17018	0.0255			-14.4	0.24914	0.05703	-14.4	0.2699	0.00674	-14.35	0.29167	0.02382
													9.29592	0.19384	0.21949	0.16117	0.02037			-14.4	0.2699	0.05056	-14.4	0.29066	0.00641	-14.35	0.3125	0.0198
													9.3266	0.26908	0.20716	0.15528	0.02224			-14.4	0.29066	0.04408	-14.4	0.31142	0.00584	-14.35	0.33333	0.01665
													9.35728	0.3399	0.19849	0.15515	0.02967			-14.4	0.31142	0.03761	-14.4	0.33218	0.00501	-14.35	0.35417	0.01426
													9.38796	0.40584	0.19421	0.16233	0.03894			-14.4	0.33218	0.03125	-14.4	0.35294	0.00396	-14.35	0.375	0.01235
													9.41864	0.4663	0.19427	0.17656	0.04804			-14.4	0.35294	0.02521	-14.4	0.3737	0.00281	-14.35	0.39583	0.01062
													9.44932	0.52046	0.19789	0.19601	0.05597			-14.4	0.3737	0.01976	-14.4	0.39446	0.00168	-14.35	0.41667	0.00888
													9.48	0.56729	0.20378	0.21825	0.06208			-14.4	0.39446	0.01516	-14.4	0.41523	0.000691982	-14.35	0.4375	0.00712
													9.51068	0.60561	0.21054	0.24092	0.06593			-14.4	0.41523	0.0116	-14.4	0.43599	0.00024249	-14.35	0.45833	0.00541
													9.54136	0.63425	0.21691	0.26203	0.06718			-14.4	0.43599	0.00908	-14.4	0.45675	0.000704053	-14.35	0.47917	0.00387
													9.57204	0.65217	0.22189	0.27999	0.0656			-14.4	0.45675	0.00739	-14.4	0.47751	0.000968476	-14.35	0.5	0.00263
													9.60272	0.65865	0.22477	0.29358	0.06108			-14.4	0.47751	0.00616	-14.4	0.49827	0.000999431	-14.35	0.52083	0.00179
													9.6334	0.65339	0.22512	0.30193	0.05361			-14.4	0.49827	0.00509	-14.4	0.51903	0.000846258	-14.35	0.54167	0.0014
													9.66408	0.63666	0.22277	0.30451	0.04334			-14.4	0.51903	0.00402	-14.4	0.53979	0.000590929	-14.35	0.5625	0.00137
													9.69476	0.60938	0.21773	0.30109	0.03053			-14.4	0.53979	0.00296	-14.4	0.56055	0.00040307	-14.35	0.58333	0.00152
													9.72544	0.57313	0.21017	0.29179	0.01596			-14.4	0.56055	0.00199	-14.4	0.58132	0.000542023	-14.35	0.60417	0.00171
													9.75612	0.53021	0.20041	0.27702	0.00788			-14.4	0.58132	0.00125	-14.4	0.60208	0.000854374	-14.35	0.625	0.00193
													9.7868	0.48366	0.18882	0.25749	0.0232			-14.4	0.60208	0.000987098	-14.4	0.62284	0.00116	-14.35	0.64583	0.00214
													9.81748	0.43718	0.17586	0.23427	0.04248			-14.4	0.62284	0.00115	-14.4	0.6436	0.00142	-14.35	0.66667	0.00232
													9.84816	0.39504	0.16199	0.2087	0.06245			-14.4	0.6436	0.00139	-14.4	0.66436	0.00162	-14.35	0.6875	0.00244
													9.87884	0.3617	0.14767	0.18253	0.08225			-14.4	0.66436	0.00156	-14.4	0.68512	0.00175	-14.35	0.70833	0.00251
													9.90952	0.34087	0.1333	0.15789	0.10121			-14.4	0.68512	0.00165	-14.4	0.70588	0.00183	-14.35	0.72917	0.00251
													9.9402	0.33419	0.11926	0.13734	0.11874			-14.4	0.70588	0.00169	-14.4	0.72664	0.00186	-14.35	0.75	0.00245
													9.97088	0.34046	0.10583	0.12342	0.13429			-14.4	0.72664	0.00169	-14.4	0.74741	0.00185	-14.35	0.77083	0.00235
																				-14.4	0.74741	0.00168	-14.4	0.76817	0.0018	-14.35	0.79167	0.00222
																				-14.4	0.76817	0.00165	-14.4	0.78893	0.00173	-14.35	0.8125	0.00207
																				-14.4	0.78893	0.00162	-14.4	0.80969	0.00164	-14.35	0.83333	0.0019
																				-14.4	0.80969	0.00156	-14.4	0.83045	0.00154	-14.35	0.85417	0.00172
																				-14.4	0.83045	0.00149	-14.4	0.85121	0.00142	-14.35	0.875	0.00154
																				-14.4	0.85121	0.0014	-14.4	0.87197	0.00129	-14.35	0.89583	0.00137
																				-14.4	0.87197	0.0013	-14.4	0.89273	0.00116	-14.35	0.91667	0.0012
																				-14.4	0.89273	0.00118	-14.4	0.9135	0.00103	-14.35	0.9375	0.00104
																				-14.4	0.9135	0.00106	-14.4	0.93426	0.000903036	-14.35	0.95833	0.000891998
																				-14.4	0.93426	0.00094128	-14.4	0.95502	0.000782816	-14.35	0.97917	0.000757772
																				-14.4	0.95502	0.00082315	-14.4	0.97578	0.000671033	-14.35	1	0.000637176
																				-14.4	0.97578	0.000711159	-14.4	0.99654	0.000569019	-14.35	1.02083	0.000530418
																				-14.4	0.99654	0.000607402	-14.4	1.0173	0.000477489	-14.35	1.04167	0.000437234
																				-14.4	1.0173	0.000513155	-14.4	1.03806	0.000396631	-14.35	1.0625	0.000356979
																				-14.4	1.03806	0.000429019	-14.4	1.05882	0.000326222	-14.35	1.08333	0.000288735
																				-14.4	1.05882	0.000355068	-14.4	1.07959	0.000265729	-14.35	1.10417	0.000231409
																				-14.4	1.07959	0.000290982	-14.4	1.10035	0.00021441	-14.35	1.125	0.000183812
																				-14.4	1.10035	0.000236171	-14.4	1.12111	0.000171398	-14.35	1.14583	0.000144734
																				-14.4	1.12111	0.000189873	-14.4	1.14187	0.000135763	-14.35	1.16667	0.000112994
																				-14.4	1.14187	0.000151225	-14.4	1.16263	0.000106568	-14.35	1.1875	8.74833e-05
																				-14.4	1.16263	0.000119331	-14.4	1.18339	8.29081e-05	-14.35	1.20833	6.71848e-05
																				-14.4	1.18339	9.33005e-05	-14.4	1.20415	6.3936e-05	-14.35	1.22917	5.11908e-05
																				-14.4	1.20415	7.22858e-05	-14.4	1.22491	4.88795e-05	-14.35	1.25	3.87072e-05
																				-14.4	1.22491	5.54999e-05	-14.4	1.24568	3.70506e-05	-14.35	1.27083	2.90522e-05
																				-14.4	1.24568	4.22312e-05	-14.4	1.26644	2.78491e-05	-14.35	1.29167	2.16506e-05
																				-14.4	1.26644	3.18501e-05	-14.4	1.2872	2.07604e-05	-14.35	1.3125	1.60245e-05
																				-14.4	1.2872	2.38102e-05	-14.4	1.30796	1.5351e-05	-14.35	1.33333	1.17829e-05
																				-14.4	1.30796	1.76452e-05	-14.4	1.32872	1.12612e-05	-14.35	1.35417	8.60996e-06
																				-14.4	1.32872	1.29641e-05	-14.4	1.34948	8.19696e-06	-14.35	1.375	6.25417e-06
																				-14.4	1.34948	9.44393e-06	-14.4	1.37024	5.9214e-06	-14.35	1.39583	4.51747e-06
																				-14.4	1.37024	6.82187e-06	-14.4	1.391	4.24603e-06	-14.35	1.41667	3.24578e-06
																				-14.4	1.391	4.88696e-06	-14.4	1.41177	3.02287e-06	-14.35	1.4375	2.3205e-06
																				-14.4	1.41177	3.4722e-06	-14.4	1.43253	2.13711e-06	-14.35	1.45833	1.65128e-06
																				-14.4	1.43253	2.44709e-06	-14.4	1.45329	1.50075e-06	-14.35	1.47917	1.16995e-06
																				-14.4	1.45329	1.71088e-06	-14.4	1.47405	1.04707e-06	-14.35	1.5	8.25577e-07
																				-14.4	1.47405	1.18677e-06	-14.4	1.49481	7.26002e-07	-14.35	1.52083	5.80381e-07
																				-14.4	1.49481	8.16842e-07	-14.4	1.51557	5.00409e-07	-14.35	1.54167	4.06588e-07
																				-14.4	1.51557	5.57942e-07	-14.4	1.53633	3.42984e-07	-14.35	1.5625	2.83922e-07
																				-14.4	1.53633	3.78249e-07	-14.4	1.55709	2.3385e-07	-14.35	1.58333	1.97679e-07
																				-14.4	1.55709	2.5455e-07	-14.4	1.57786	1.58666e-07	-14.35	1.60417	1.37261e-07
																				-14.4	1.57786	1.7008e-07	-14.4	1.59862	1.07178e-07	-14.35	1.625	9.50769e-08
																				-14.4	1.59862	1.12854e-07	-14.4	1.61938	7.21156e-08	-14.35	1.64583	6.57135e-08
																				-14.4	1.61938	7.43869e-08	-14.4	1.64014	4.83617e-08	-14.35	1.66667	4.53315e-08
																				-14.4	1.64014	4.87253e-08	-14.4	1.6609	3.23452e-08	-14.35	1.6875	3.12196e-08
																				-14.4	1.6609	3.17335e-08	-14.4	1.68166	2.15914e-08	-14.35	1.70833	2.14707e-08
																				-14.4	1.68166	2.05631e-08	-14.4	1.70242	1.43969e-08	-14.35	1.72917	1.4749e-08
																				-14.4	1.70242	1.32698e-08	-14.4	1.72318	9.59735e-09	-14.35	1.75	1.01222e-08
																				-14.4	1.72318	8.53841e-09	-14.4	1.74395	6.40203e-09	-14.35	1.77083	6.94153e-09
																				-14.4	1.74395	5.48648e-09	-14.4	1.76471	4.27696e-09	-14.35	1.79167	4.75731e-09
																				-14.4	1.76471	3.52724e-09	-14.4	1.78547	2.86367e-09	-14.35	1.8125	3.25853e-09
																				-14.4	1.78547	2.27375e-09	-14.4	1.80623	1.92274e-09	-14.35	1.83333	2.23066e-09
																				-14.4	1.80623	1.47301e-09	-14.4	1.82699	1.29497e-09	-14.35	1.85417	1.52603e-09
																				-14.4	1.82699	9.6105e-10	-14.4	1.84775	8.74886e-10	-14.35	1.875	1.04315e-09
																				-14.4	1.84775	6.32486e-10	-14.4	1.86851	5.92767e-10	-14.35	1.89583	7.12362e-10
																				-14.4	1.86851	4.20191e-10	-14.4	1.88927	4.02568e-10	-14.35	1.91667	4.85864e-10
																				-14.4	1.88927	2.81726e-10	-14.4	1.91004	2.73854e-10	-14.35	1.9375	3.30878e-10
																				-14.4	1.91004	1.9041e-10	-14.4	1.9308	1.86459e-10	-14.35	1.95833	2.24922e-10
																				-14.4	1.9308	1.29499e-10	-14.4	1.95156	1.26962e-10	-14.35	1.97917	1.52574e-10
																				-14.4	1.95156	8.8444e-11	-14.4	1.97232	8.63864e-11	-14.35	2	1.03249e-10
																				-14.4	1.97232	6.05377e-11	-14.4	1.99308	5.86928e-11	-14.35	2.02083	6.96845e-11
																				-14.4	1.99308	4.1455e-11	-14.4	2.01384	3.97939e-11	-14.35	2.04167	4.68946e-11
																				-14.4	2.01384	2.83598e-11	-14.4	2.0346	2.69097e-11	-14.35	2.0625	3.14597e-11
																				-14.4	2.0346	1.93612e-11	-14.4	2.05536	1.81416e-11	-14.35	2.08333	2.10356e-11
																				-14.4	2.05536	1.31803e-11	-14.4	2.07613	1.2189e-11	-14.35	2.10417	1.40169e-11
																				-14.4	2.07613	8.94232e-12	-14.4	2.09689	8.15965e-12	-14.35	2.125	9.3068e-12
																				-14.4	2.09689	6.04438e-12	-14.4	2.11765	5.44136e-12	-14.35	2.14583	6.15678e-12
																				-14.4	2.11765	4.06948e-12	-14.4	2.13841	3.61425e-12	-14.35	2.16667	4.05772e-12
																				-14.4	2.13841	2.72876e-12	-14.4	2.15917	2.39092e-12	-14.35	2.1875	2.66419e-12
																				-14.4	2.15917	1.82227e-12	-14.4	2.17993	1.57517e-12	-14.35	2.20833	1.74257e-12
																				-14.4	2.17993	1.21194e-12	-14.4	2.20069	1.03347e-12	-14.35	2.22917	1.1354e-12
																				-14.4	2.20069	8.02765e-13	-14.4	2.22145	6.75275e-13	-14.35	2.25	7.36954e-13
																				-14.4	2.22145	5.29606e-13	-14.4	2.24222	4.39425e-13	-14.35	2.27083	4.7651e-13
																				-14.4	2.24222	3.48017e-13	-14.4	2.26298	2.84791e-13	-14.35	2.29167	3.06939e-13
																				-14.4	2.26298	2.27802e-13	-14.4	2.28374	1.83834e-13	-14.35	2.3125	1.96965e-13
																				-14.4	2.28374	1.48543e-13	-14.4	2.3045	1.18197e-13	-14.35	2.33333	1.25922e-13
																				-14.4	2.3045	9.64944e-14	-14.4	2.32526	7.56997e-14	-14.35	2.35417	8.02047e-14
																				-14.4	2.32526	6.24502e-14	-14.4	2.34602	4.82965e-14	-14.35	2.375	5.08985e-14
																				-14.4	2.34602	4.02683e-14	-14.4	2.36678	3.06971e-14	-14.35	2.39583	3.21836e-14
																				-14.4	2.36678	2.58707e-14	-14.4	2.38754	1.94387e-14	-14.35	2.41667	2.02771e-14
																				-14.4	2.38754	1.65607e-14	-14.4	2.4083	1.22646e-14	-14.35	2.4375	1.27302e-14
																				-14.4	2.4083	1.0563e-14	-14.4	2.42907	7.71038e-15	-14.35	2.45833	7.96424e-15
																				-14.4	2.42907	6.71337e-15	-14.4	2.44983	4.83019e-15	-14.35	2.47917	4.96532e-15
																				-14.4	2.44983	4.25153e-15	-14.4	2.47059	3.01536e-15	-14.35	2.5	3.08505e-15
																				-14.4	2.47059	2.68291e-15	-14.4	2.49135	1.87595e-15	-14.35	2.52083	1.9103e-15
																				-14.4	2.49135	1.68704e-15	-14.4	2.51211	1.16314e-15	-14.35	2.54167	1.17892e-15
																				-14.4	2.51211	1.05707e-15	-14.4	2.53287	7.18768e-16	-14.35	2.5625	7.25135e-16
																				-14.4	2.53287	6.59996e-16	-14.4	2.55363	4.42696e-16	-14.35	2.58333	4.44548e-16
																				-14.4	2.55363	4.10621e-16	-14.4	2.57439	2.71768e-16	-14.35	2.60417	2.7164e-16
																				-14.4	2.57439	2.54566e-16	-14.4	2.59516	1.66294e-16	-14.35	2.625	1.65445e-16
																				-14.4	2.59516	1.5726e-16	-14.4	2.61592	1.01427e-16	-14.35	2.64583	1.00439e-16
																				-14.4	2.61592	9.68048e-17	-14.4	2.63668	6.16643e-17	-14.35	2.66667	6.07785e-17
																				-14.4	2.63668	5.93789e-17	-14.4	2.65744	3.73703e-17	-14.35	2.6875	3.66606e-17
																				-14.4	2.65744	3.62931e-17	-14.4	2.6782	2.25755e-17	-14.35	2.70833	2.20421e-17
																				-14.4	2.6782	2.2104e-17	-14.4	2.69896	1.35947e-17	-14.35	2.72917	1.32103e-17
																				-14.4	2.69896	1.34145e-17	-14.4	2.71972	8.1606e-18	-14.35	2.75	7.89191e-18
																				-14.4	2.71972	8.11203e-18	-14.4	2.74048	4.88316e-18	-14.35	2.77083	4.69958e-18
																				-14.4	2.74048	4.8881e-18	-14.4	2.76125	2.91275e-18	-14.35	2.79167	2.7896e-18
																				-14.4	2.76125	2.93497e-18	-14.4	2.78201	1.73193e-18	-14.35	2.8125	1.65056e-18
																				-14.4	2.78201	1.75599e-18	-14.4	2.80277	1.02655e-18	-14.35	2.83333	9.73471e-19
																				-14.4	2.80277	1.04687e-18	-14.4	2.82353	6.06521e-19	-14.35	2.85417	5.72288e-19
																				-14.4	2.82353	6.21894e-19	-14.4	2.84429	3.57216e-19	-14.35	2.875	3.35353e-19
																				-14.4	2.84429	3.68124e-19	-14.4	2.86505	2.09715e-19	-14.35	2.89583	1.95876e-19
																				-14.4	2.86505	2.17133e-19	-14.4	2.88581	1.22726e-19	-14.35	2.91667	1.14038e-19
																				-14.4	2.88581	1.27618e-19	-14.4	2.90657	7.15899e-20	-14.35	2.9375	6.61758e-20
																				-14.4	2.90657	7.47397e-20	-14.4	2.92734	4.16263e-20	-14.35	2.95833	3.82761e-20
																				-14.4	2.92734	4.3616e-20	-14.4	2.9481	2.41257e-20	-14.35	2.97917	2.20663e-20
																				-14.4	2.9481	2.53628e-20	-14.4	2.96886	1.39376e-20	-14.35	3	1.26794e-20
																				-14.4	2.96886	1.46962e-20	-14.4	2.98962	8.02567e-21	-14.35	3.02083	7.26154e-21
																				-14.4	2.98962	8.48529e-21	-14.4	3.01038	4.60638e-21	-14.35	3.04167	4.14494e-21
																				-14.4	3.01038	4.88188e-21	-14.4	3.03114	2.63523e-21	-14.35	3.0625	2.35808e-21
																				-14.4	3.03114	2.79875e-21	-14.4	3.0519	1.50264e-21	-14.35	3.08333	1.33705e-21
																				-14.4	3.0519	1.59882e-21	-14.4	3.07266	8.54003e-22	-14.35	3.10417	7.55576e-22
																				-14.4	3.07266	9.10107e-22	-14.4	3.09343	4.83763e-22	-14.35	3.125	4.25545e-22
																				-14.4	3.09343	5.16232e-22	-14.4	3.11419	2.7313e-22	-14.35	3.14583	2.38862e-22
																				-14.4	3.11419	2.9178e-22	-14.4	3.13495	1.53697e-22	-14.35	3.16667	1.33621e-22
																				-14.4	3.13495	1.64333e-22	-14.4	3.15571	8.62025e-23	-14.35	3.1875	7.4495e-23
																				-14.4	3.15571	9.22264e-23	-14.4	3.17647	4.81866e-23	-14.35	3.20833	4.13903e-23
																				-14.4	3.17647	5.15757e-23	-14.4	3.19723	2.68461e-23	-14.35	3.22917	2.29185e-23
																				-14.4	3.19723	2.87405e-23	-14.4	3.21799	1.49068e-23	-14.35	3.25	1.26469e-23
																				-14.4	3.21799	1.59589e-23	-14.4	3.23875	8.24954e-24	-14.35	3.27083	6.95487e-24
																				-14.4	3.23875	8.83027e-24	-14.4	3.25952	4.55005e-24	-14.35	3.29167	3.81153e-24
																				-14.4	3.25952	4.8686e-24	-14.4	3.28028	2.50116e-24	-14.35	3.3125	2.08166e-24
																				-14.4	3.28028	2.67482e-24	-14.4	3.30104	1.37026e-24	-14.35	3.33333	1.13297e-24
																				-14.4	3.30104	1.46436e-24	-14.4	3.3218	7.48162e-25	-14.35	3.35417	6.14495e-25
																				-14.4	3.3218	7.98837e-25	-14.4	3.34256	4.07119e-25	-14.35	3.375	3.32133e-25
																				-14.4	3.34256	4.34241e-25	-14.4	3.36332	2.20788e-25	-14.35	3.39583	1.78893e-25
																				-14.4	3.36332	2.35214e-25	-14.4	3.38408	1.19332e-25	-14.35	3.41667	9.60202e-26
																				-14.4	3.38408	1.26957e-25	-14.4	3.40484	6.42784e-26	-14.35	3.4375	5.13588e-26
																				-14.4	3.40484	6.82828e-26	-14.4	3.42561	3.45061e-26	-14.35	3.45833	2.73746e-26
																				-14.4	3.42561	3.65954e-26	-14.4	3.44637	1.84608e-26	-14.35	3.47917	1.45399e-26
																				-14.4	3.44637	1.95434e-26	-14.4	3.46713	9.84293e-27	-14.35	3.5	7.69575e-27
																				-14.4	3.46713	1.04001e-26	-14.4	3.48789	5.2302e-27	-14.35	3.52083	4.05898e-27
																				-14.4	3.48789	5.51483e-27	-14.4	3.50865	2.76968e-27	-14.35	3.54167	2.13332e-27
																				-14.4	3.50865	2.91399e-27	-14.4	3.52941	1.4617e-27	-14.35	3.5625	1.11729e-27
																				-14.4	3.52941	1.53428e-27	-14.4	3.55017	7.68781e-28	-14.35	3.58333	5.83108e-28
																				-14.4	3.55017	8.0497e-28	-14.4	3.57093	4.0296e-28	-14.35	3.60417	3.03249e-28
																				-14.4	3.57093	4.20839e-28	-14.4	3.5917	2.10491e-28	-14.35	3.625	1.57152e-28
																				-14.4	3.5917	2.19236e-28	-14.4	3.61246	1.09577e-28	-14.35	3.64583	8.11529e-29
																				-14.4	3.61246	1.13807e-28	-14.4	3.63322	5.68482e-29	-14.35	3.66667	4.17594e-29
																				-14.4	3.63322	5.88686e-29	-14.4	3.65398	2.93917e-29	-14.35	3.6875	2.14126e-29
																				-14.4	3.65398	3.03431e-29	-14.4	3.67474	1.51441e-29	-14.35	3.70833	1.09408e-29
																				-14.4	3.67474	1.55846e-29	-14.4	3.6955	7.77624e-30	-14.35	3.72917	5.57044e-30
																				-14.4	3.6955	7.97611e-30	-14.4	3.71626	3.97929e-30	-14.35	3.75	2.82613e-30
																				-14.4	3.71626	4.06768e-30	-14.4	3.73702	2.02931e-30	-14.35	3.77083	1.42875e-30
																				-14.4	3.73702	2.06711e-30	-14.4	3.75779	1.03134e-30	-14.35	3.79167	7.19749e-31
																				-14.4	3.75779	1.04674e-30	-14.4	3.77855	5.22345e-31	-14.35	3.8125	3.61298e-31
																				-14.4	3.77855	5.28171e-31	-14.4	3.79931	2.63645e-31	-14.35	3.83333	1.80721e-31
																				-14.4	3.79931	2.65565e-31	-14.4	3.82007	1.32614e-31	-14.35	3.85417	9.00764e-32
																				-14.4	3.82007	1.33054e-31	-14.4	3.84083	6.64755e-32	-14.35	3.875	4.47375e-32
																				-14.4	3.84083	6.6427e-32	-14.4	3.86159	3.32077e-32	-14.35	3.89583	2.21406e-32
																				-14.4	3.86159	3.30463e-32	-14.4	3.88235	1.65317e-32	-14.35	3.91667	1.09186e-32
																				-14.4	3.88235	1.63818e-32	-14.4	3.90311	8.20166e-33	-14.35	3.9375	5.36536e-33
																				-14.4	3.90311	8.09209e-33	-14.4	3.92388	4.05497e-33	-14.35	3.95833	2.62717e-33
																				-14.4	3.92388	3.9831e-33	-14.4	3.94464	1.9979e-33	-14.35	3.97917	1.28184e-33
																				-14.4	3.94464	1.95363e-33	-14.4	3.9654	9.80986e-34	-14.35	4	6.23216e-34
																				-14.4	3.9654	9.54831e-34	-14.4	3.98616	4.80012e-34	-14.35	4.02083	3.01924e-34
																				-14.4	3.98616	4.6502e-34	-14.4	4.00692	2.34067e-34	-14.35	4.04167	1.45752e-34
																				-14.4	4.00692	2.25673e-34	-14.4	4.02768	1.13744e-34	-14.35	4.0625	7.0111e-35
																				-14.4	4.02768	1.09131e-34	-14.4	4.04844	5.50829e-35	-14.35	4.08333	3.36058e-35
																				-14.4	4.04844	5.25872e-35	-14.4	4.0692	2.6583e-35	-14.35	4.10417	1.60509e-35
																				-14.4	4.0692	2.52508e-35	-14.4	4.08997	1.27846e-35	-14.35	4.125	7.63904e-36
																				-14.4	4.08997	1.20818e-35	-14.4	4.11073	6.1273e-36	-14.35	4.14583	3.62273e-36
																				-14.4	4.11073	5.76042e-36	-14.4	4.13149	2.9265e-36	-14.35	4.16667	1.71194e-36
																				-14.4	4.13149	2.73678e-36	-14.4	4.15225	1.39291e-36	-14.35	4.1875	8.06114e-37
																				-14.4	4.15225	1.29565e-36	-14.4	4.17301	6.60684e-37	-14.35	4.20833	3.78235e-37
																				-14.4	4.17301	6.11227e-37	-14.4	4.19377	3.12292e-37	-14.35	4.22917	1.76841e-37
																				-14.4	4.19377	2.8733e-37	-14.4	4.21453	1.47103e-37	-14.35	4.25	8.23875e-38
																				-14.4	4.21453	1.34594e-37	-14.4	4.23529	6.90522e-38	-14.35	4.27083	3.82469e-38
																				-14.4	4.23529	6.28251e-38	-14.4	4.25606	3.23019e-38	-14.35	4.29167	1.76925e-38
																				-14.4	4.25606	2.92219e-38	-14.4	4.27682	1.50581e-38	-14.35	4.3125	8.15524e-39
																				-14.4	4.27682	1.35441e-38	-14.4	4.29758	6.99532e-39	-14.35	4.33333	3.74579e-39
																				-14.4	4.29758	6.25544e-39	-14.4	4.31834	3.23844e-39	-14.35	4.35417	1.71438e-39
																				-14.4	4.31834	2.87894e-39	-14.4	4.3391	1.49402e-39	-14.35	4.375	7.8186e-40
																				-14.4	4.3391	1.32031e-39	-14.4	4.35986	6.86862e-40	-14.35	4.39583	3.55311e-40
																				-14.4	4.35986	6.03373e-40	-14.4	4.38062	3.14683e-40	-14.35	4.41667	1.60897e-40
																				-14.4	4.38062	2.74767e-40	-14.4	4.40138	1.4367e-40	-14.35	4.4375	7.26012e-41
																				-14.4	4.40138	1.24685e-40	-14.4	4.42215	6.5366e-41	-14.35	4.45833	3.26437e-41
																				-14.4	4.42215	5.63806e-41	-14.4	4.44291	2.96364e-41	-14.35	4.47917	1.46256e-41
																				-14.4	4.44291	2.54048e-41	-14.4	4.46367	1.33903e-41	-14.35	4.5	6.52965e-42
																				-14.4	4.46367	1.14071e-41	-14.4	4.48443	6.02895e-42	-14.35	4.52083	2.90486e-42
																				-14.4	4.48443	5.10389e-42	-14.4	4.50519	2.7051e-42	-14.35	4.54167	1.28772e-42
																				-14.4	4.50519	2.27562e-42	-14.4	4.52595	1.20952e-42	-14.35	4.5625	5.68823e-43
																				-14.4	4.52595	1.01104e-42	-14.4	4.54671	5.38925e-43	-14.35	4.58333	2.50377e-43
																				-14.4	4.54671	4.47623e-43	-14.4	4.56747	2.39294e-43	-14.35	4.60417	1.09818e-43
																				-14.4	4.56747	1.97482e-43	-14.4	4.58824	1.05882e-43	-14.35	4.625	4.79971e-44
																				-14.4	4.58824	8.68192e-44	-14.4	4.609	4.66875e-44	-14.35	4.64583	2.09035e-44
																				-14.4	4.609	3.80345e-44	-14.4	4.62976	2.05146e-44	-14.35	4.66667	9.07165e-45
																				-14.4	4.62976	1.6604e-44	-14.4	4.65052	8.98282e-45	-14.35	4.6875	3.92299e-45
																				-14.4	4.65052	7.2231e-45	-14.4	4.67128	3.91965e-45	-14.35	4.70833	1.69049e-45
																				-14.4	4.67128	3.13119e-45	-14.4	4.69204	1.70438e-45	-14.35	4.72917	7.25889e-46
																				-14.4	4.69204	1.3526e-45	-14.4	4.7128	7.38534e-46	-14.35	4.75	3.10595e-46
																				-14.4	4.7128	5.82247e-46	-14.4	4.73356	3.18903e-46	-14.35	4.77083	1.32429e-46
																				-14.4	4.73356	2.49759e-46	-14.4	4.75433	1.37224e-46	-14.35	4.79167	5.62649e-47
																				-14.4	4.75433	1.06761e-46	-14.4	4.77509	5.8842e-47	-14.35	4.8125	2.3821e-47
																				-14.4	4.77509	4.54758e-47	-14.4	4.79585	2.51435e-47	-14.35	4.83333	1.00496e-47
																				-14.4	4.79585	1.93031e-47	-14.4	4.81661	1.07065e-47	-14.35	4.85417	4.22477e-48
																				-14.4	4.81661	8.16494e-48	-14.4	4.83737	4.54312e-48	-14.35	4.875	1.76981e-48
																				-14.4	4.83737	3.44158e-48	-14.4	4.85813	1.92106e-48	-14.35	4.89583	7.38787e-49
																				-14.4	4.85813	1.44558e-48	-14.4	4.87889	8.0949e-49	-14.35	4.91667	3.07313e-49
																				-14.4	4.87889	6.05072e-49	-14.4	4.89965	3.39909e-49	-14.35	4.9375	1.27383e-49
																				-14.4	4.89965	2.52379e-49	-14.4	4.92042	1.42232e-49	-14.35	4.95833	5.26154e-50
																				-14.4	4.92042	1.04901e-49	-14.4	4.94118	5.93077e-50	-14.35	4.97917	2.16563e-50
																				-14.4	4.94118	4.34499e-50	-14.4	4.96194	2.46437e-50	-14.35	5	8.88234e-51
																				-14.4	4.96194	1.79341e-50	-14.4	4.9827	1.02043e-50	-14.35	5.02083	3.63029e-51
																				-14.4	4.9827	7.37656e-51	-14.4	5.00346	4.21056e-51	-14.35	5.04167	1.47853e-51
																				-14.4	5.00346	3.02351e-51	-14.4	5.02422	1.73132e-51	-14.35	5.0625	6.00051e-52
																				-14.4	5.02422	1.23496e-51	-14.4	5.04498	7.09405e-52	-14.35	5.08333	2.42673e-52
																				-14.4	5.04498	5.02664e-52	-14.4	5.06574	2.89662e-52	-14.35	5.10417	9.77977e-53
																				-14.4	5.06574	2.03887e-52	-14.4	5.08651	1.17861e-52	-14.35	5.125	3.92745e-53
																				-14.4	5.08651	8.24108e-53	-14.4	5.10727	4.77887e-53	-14.35	5.14583	1.57169e-53
																				-14.4	5.10727	3.31945e-53	-14.4	5.12803	1.9309e-53	-14.35	5.16667	6.26756e-54
																				-14.4	5.12803	1.3324e-53	-14.4	5.14879	7.77455e-54	-14.35	5.1875	2.49062e-54
																				-14.4	5.14879	5.32952e-54	-14.4	5.16955	3.11938e-54	-14.35	5.20833	9.8626e-55
																				-14.4	5.16955	2.12437e-54	-14.4	5.19031	1.24721e-54	-14.35	5.22917	3.89182e-55
																				-14.4	5.19031	8.43839e-55	-14.4	5.21107	4.96925e-55	-14.35	5.25	1.53036e-55
																				-14.4	5.21107	3.34023e-55	-14.4	5.23183	1.97297e-55	-14.35	5.27083	5.99667e-56
																				-14.4	5.23183	1.3176e-55	-14.4	5.2526	7.80596e-56	-14.35	5.29167	2.34156e-56
																				-14.4	5.2526	5.17937e-56	-14.4	5.27336	3.07759e-56	-14.35	5.3125	9.11131e-57
																				-14.4	5.27336	2.0289e-56	-14.4	5.29412	1.20913e-56	-14.35	5.33333	3.53293e-57
																				-14.4	5.29412	7.92017e-57	-14.4	5.31488	4.73383e-57	-14.35	5.35417	1.36512e-57
																				-14.4	5.31488	3.08104e-57	-14.4	5.33564	1.84684e-57	-14.35	5.375	5.25635e-58
																				-14.4	5.33564	1.19441e-57	-14.4	5.3564	7.18e-58	-14.35	5.39583	2.01688e-58
																				-14.4	5.3564	4.6142e-58	-14.4	5.37716	2.78161e-58	-14.35	5.41667	7.71182e-59
																				-14.4	5.37716	1.77636e-58	-14.4	5.39792	1.07385e-58	-14.35	5.4375	2.93843e-59
																				-14.4	5.39792	6.81489e-59	-14.4	5.41869	4.13113e-59	-14.35	5.45833	1.11572e-59
																				-14.4	5.41869	2.60542e-59	-14.4	5.43945	1.58369e-59	-14.35	5.47917	4.22162e-60
																				-14.4	5.43945	9.92629e-60	-14.4	5.46021	6.04991e-60	-14.35	5.5	1.59179e-60
																				-14.4	5.46021	3.76868e-60	-14.4	5.48097	2.30305e-60	-14.35	5.52083	5.981e-61
																				-14.4	5.48097	1.42588e-60	-14.4	5.50173	8.73642e-61	-14.35	5.54167	2.23947e-61
																				-14.4	5.50173	5.37615e-61	-14.4	5.52249	3.30248e-61	-14.35	5.5625	8.35607e-62
																				-14.4	5.52249	2.02e-61	-14.4	5.54325	1.24401e-61	-14.35	5.58333	3.10701e-62
																				-14.4	5.54325	7.56353e-62	-14.4	5.56401	4.66961e-62	-14.35	5.60417	1.15124e-62
																				-14.4	5.56401	2.82222e-62	-14.4	5.58478	1.74668e-62	-14.35	5.625	4.25086e-63
																				-14.4	5.58478	1.04942e-62	-14.4	5.60554	6.51063e-63	-14.35	5.64583	1.56412e-63
																				-14.4	5.60554	3.88869e-63	-14.4	5.6263	2.41829e-63	-14.35	5.66667	5.73523e-64
																				-14.4	5.6263	1.43598e-63	-14.4	5.64706	8.95091e-64	-14.35	5.6875	2.09564e-64
																				-14.4	5.64706	5.28432e-64	-14.4	5.66782	3.30143e-64	-14.35	5.70833	7.63074e-65
																				-14.4	5.66782	1.93786e-64	-14.4	5.68858	1.21342e-64	-14.35	5.72917	2.76887e-65
																				-14.4	5.68858	7.08192e-65	-14.4	5.70934	4.44422e-65	-14.35	5.75	1.00121e-65
																				-14.4	5.70934	2.57912e-65	-14.4	5.7301	1.62202e-65	-14.35	5.77083	3.60773e-66
																				-14.4	5.7301	9.36025e-66	-14.4	5.75087	5.89914e-66	-14.35	5.79167	1.29547e-66
																				-14.4	5.75087	3.38529e-66	-14.4	5.77163	2.13795e-66	-14.35	5.8125	4.63564e-67
																				-14.4	5.77163	1.22011e-66	-14.4	5.79239	7.72111e-67	-14.35	5.83333	1.65302e-67
																				-14.4	5.79239	4.38224e-67	-14.4	5.81315	2.77867e-67	-14.35	5.85417	5.87396e-68
																				-14.4	5.81315	1.56851e-67	-14.4	5.83391	9.96476e-68	-14.35	5.875	2.08004e-68
																				-14.4	5.83391	5.59462e-68	-14.4	5.85467	3.561e-68	-14.35	5.89583	7.34004e-69
																				-14.4	5.85467	1.9886e-68	-14.4	5.87543	1.26809e-68	-14.35	5.91667	2.58115e-69
																				-14.4	5.87543	7.044e-69	-14.4	5.89619	4.4999e-69	-14.35	5.9375	9.04509e-70
																				-14.4	5.89619	2.48647e-69	-14.4	5.91696	1.59122e-69	-14.35	5.95833	3.15864e-70
																				-14.4	5.91696	8.74665e-70	-14.4	5.93772	5.60697e-70	-14.35	5.97917	1.09919e-70
																				-14.4	5.93772	3.06615e-70	-14.4	5.95848	1.9688e-70	-14.35	6	3.81184e-71
																				-14.4	5.95848	1.07112e-70	-14.4	5.97924	6.88887e-71	-14.3	0	0.01286
																				-14.4	5.97924	3.72884e-71	-14.4	6	2.40197e-71	-14.3	0.02083	0.02604
																				-14.4	6	1.29361e-71	-14.35	0	0.00313	-14.3	0.04167	0.03591
																				-14.35	0	0.02304	-14.35	0.02076	0.00635	-14.3	0.0625	0.04229
																				-14.35	0.02076	0.04663	-14.35	0.04152	0.00885	-14.3	0.08333	0.04639
																				-14.35	0.04152	0.06453	-14.35	0.06228	0.01053	-14.3	0.10417	0.04881
																				-14.35	0.06228	0.07618	-14.35	0.08305	0.01158	-14.3	0.125	0.0499
																				-14.35	0.08305	0.08345	-14.35	0.10381	0.01202	-14.3	0.14583	0.04981
																				-14.35	0.10381	0.08707	-14.35	0.12457	0.01186	-14.3	0.16667	0.04859
																				-14.35	0.12457	0.08757	-14.35	0.14533	0.01118	-14.3	0.1875	0.04625
																				-14.35	0.14533	0.08549	-14.35	0.16609	0.01016	-14.3	0.20833	0.04284
																				-14.35	0.16609	0.08146	-14.35	0.18685	0.00902	-14.3	0.22917	0.03854
																				-14.35	0.18685	0.07612	-14.35	0.20761	0.00803	-14.3	0.25	0.03366
																				-14.35	0.20761	0.07005	-14.35	0.22837	0.00736	-14.3	0.27083	0.02864
																				-14.35	0.22837	0.06368	-14.35	0.24914	0.007	-14.3	0.29167	0.02394
																				-14.35	0.24914	0.05723	-14.35	0.2699	0.00677	-14.3	0.3125	0.01992
																				-14.35	0.2699	0.05077	-14.35	0.29066	0.00644	-14.3	0.33333	0.01676
																				-14.35	0.29066	0.04429	-14.35	0.31142	0.00587	-14.3	0.35417	0.01437
																				-14.35	0.31142	0.03782	-14.35	0.33218	0.00504	-14.3	0.375	0.01245
																				-14.35	0.33218	0.03145	-14.35	0.35294	0.00399	-14.3	0.39583	0.01071
																				-14.35	0.35294	0.02539	-14.35	0.3737	0.00284	-14.3	0.41667	0.00896
																				-14.35	0.3737	0.01992	-14.35	0.39446	0.0017	-14.3	0.4375	0.00719
																				-14.35	0.39446	0.0153	-14.35	0.41523	0.000701436	-14.3	0.45833	0.00547
																				-14.35	0.41523	0.01172	-14.35	0.43599	0.000247829	-14.3	0.47917	0.00392
																				-14.35	0.43599	0.00918	-14.35	0.45675	0.000709708	-14.3	0.5	0.00267
																				-14.35	0.45675	0.00747	-14.35	0.47751	0.0009769	-14.3	0.52083	0.00182
																				-14.35	0.47751	0.00624	-14.35	0.49827	0.00101	-14.3	0.54167	0.00142
																				-14.35	0.49827	0.00515	-14.35	0.51903	0.000854649	-14.3	0.5625	0.00139
																				-14.35	0.51903	0.00407	-14.35	0.53979	0.000595901	-14.3	0.58333	0.00154
																				-14.35	0.53979	0.003	-14.35	0.56055	0.000403157	-14.3	0.60417	0.00174
																				-14.35	0.56055	0.00201	-14.35	0.58132	0.000543478	-14.3	0.625	0.00195
																				-14.35	0.58132	0.00127	-14.35	0.60208	0.00086139	-14.3	0.64583	0.00217
																				-14.35	0.60208	0.000991468	-14.35	0.62284	0.00118	-14.3	0.66667	0.00235
																				-14.35	0.62284	0.00116	-14.35	0.6436	0.00144	-14.3	0.6875	0.00248
																				-14.35	0.6436	0.0014	-14.35	0.66436	0.00164	-14.3	0.70833	0.00255
																				-14.35	0.66436	0.00158	-14.35	0.68512	0.00178	-14.3	0.72917	0.00255
																				-14.35	0.68512	0.00168	-14.35	0.70588	0.00186	-14.3	0.75	0.0025
																				-14.35	0.70588	0.00171	-14.35	0.72664	0.00189	-14.3	0.77083	0.0024
																				-14.35	0.72664	0.00172	-14.35	0.74741	0.00188	-14.3	0.79167	0.00227
																				-14.35	0.74741	0.00171	-14.35	0.76817	0.00184	-14.3	0.8125	0.00211
																				-14.35	0.76817	0.00168	-14.35	0.78893	0.00177	-14.3	0.83333	0.00194
																				-14.35	0.78893	0.00165	-14.35	0.80969	0.00168	-14.3	0.85417	0.00176
																				-14.35	0.80969	0.0016	-14.35	0.83045	0.00157	-14.3	0.875	0.00158
																				-14.35	0.83045	0.00153	-14.35	0.85121	0.00145	-14.3	0.89583	0.0014
																				-14.35	0.85121	0.00144	-14.35	0.87197	0.00132	-14.3	0.91667	0.00123
																				-14.35	0.87197	0.00133	-14.35	0.89273	0.00119	-14.3	0.9375	0.00107
																				-14.35	0.89273	0.00121	-14.35	0.9135	0.00106	-14.3	0.95833	0.00092001
																				-14.35	0.9135	0.00109	-14.35	0.93426	0.000930006	-14.3	0.97917	0.000782645
																				-14.35	0.93426	0.00096924	-14.35	0.95502	0.000807301	-14.3	1	0.000659013
																				-14.35	0.95502	0.000848791	-14.35	0.97578	0.000692986	-14.3	1.02083	0.000549379
																				-14.35	0.97578	0.000734352	-14.35	0.99654	0.000588469	-14.3	1.04167	0.00045352
																				-14.35	0.99654	0.000628112	-14.35	1.0173	0.000494523	-14.3	1.0625	0.000370821
																				-14.35	1.0173	0.000531427	-14.35	1.03806	0.000411384	-14.3	1.08333	0.00030038
																				-14.35	1.03806	0.000444956	-14.35	1.05882	0.000338862	-14.3	1.10417	0.000241107
																				-14.35	1.05882	0.000368814	-14.35	1.07959	0.000276445	-14.3	1.125	0.00019181
																				-14.35	1.07959	0.000302713	-14.35	1.10035	0.000223402	-14.3	1.14583	0.000151266
																				-14.35	1.10035	0.000246079	-14.35	1.12111	0.000178867	-14.3	1.16667	0.000118281
																				-14.35	1.12111	0.000198155	-14.35	1.14187	0.000141906	-14.3	1.1875	9.17224e-05
																				-14.35	1.14187	0.000158078	-14.35	1.16263	0.000111571	-14.3	1.20833	7.05539e-05
																				-14.35	1.16263	0.000124945	-14.35	1.18339	8.69435e-05	-14.3	1.22917	5.38453e-05
																				-14.35	1.18339	9.7855e-05	-14.35	1.20415	6.71601e-05	-14.3	1.25	4.07812e-05
																				-14.35	1.20415	7.59442e-05	-14.35	1.22491	5.14312e-05	-14.3	1.27083	3.06595e-05
																				-14.35	1.22491	5.841e-05	-14.35	1.24568	3.90517e-05	-14.3	1.29167	2.28865e-05
																				-14.35	1.24568	4.45239e-05	-14.35	1.26644	2.94041e-05	-14.3	1.3125	1.69676e-05
																				-14.35	1.26644	3.36392e-05	-14.35	1.2872	2.1958e-05	-14.3	1.33333	1.24974e-05
																				-14.35	1.2872	2.51932e-05	-14.35	1.30796	1.62652e-05	-14.3	1.35417	9.14749e-06
																				-14.35	1.30796	1.87043e-05	-14.35	1.32872	1.19531e-05	-14.3	1.375	6.65591e-06
																				-14.35	1.32872	1.37677e-05	-14.35	1.34948	8.71629e-06	-14.3	1.39583	4.81586e-06
																				-14.35	1.34948	1.00481e-05	-14.35	1.37024	6.30796e-06	-14.3	1.41667	3.4661e-06
																				-14.35	1.37024	7.27203e-06	-14.35	1.391	4.53145e-06	-14.3	1.4375	2.48227e-06
																				-14.35	1.391	5.21939e-06	-14.35	1.41177	3.23197e-06	-14.3	1.45833	1.76944e-06
																				-14.35	1.41177	3.71554e-06	-14.35	1.43253	2.28914e-06	-14.3	1.47917	1.25584e-06
																				-14.35	1.43253	2.62367e-06	-14.35	1.45329	1.61047e-06	-14.3	1.5	8.87726e-07
																				-14.35	1.45329	1.83793e-06	-14.35	1.47405	1.12569e-06	-14.3	1.52083	6.25161e-07
																				-14.35	1.47405	1.2774e-06	-14.35	1.49481	7.81954e-07	-14.3	1.54167	4.38728e-07
																				-14.35	1.49481	8.80963e-07	-14.35	1.51557	5.39966e-07	-14.3	1.5625	3.06905e-07
																				-14.35	1.51557	6.02933e-07	-14.35	1.53633	3.70774e-07	-14.3	1.58333	2.14058e-07
																				-14.35	1.53633	4.09562e-07	-14.35	1.55709	2.53257e-07	-14.3	1.60417	1.48898e-07
																				-14.35	1.55709	2.76169e-07	-14.35	1.57786	1.72143e-07	-14.3	1.625	1.03321e-07
																				-14.35	1.57786	1.84889e-07	-14.35	1.59862	1.16489e-07	-14.3	1.64583	7.15396e-08
																				-14.35	1.59862	1.2292e-07	-14.35	1.61938	7.85174e-08	-14.3	1.66667	4.94393e-08
																				-14.35	1.61938	8.11778e-08	-14.35	1.64014	5.27451e-08	-14.3	1.6875	3.41101e-08
																				-14.35	1.64014	5.32736e-08	-14.35	1.6609	3.53361e-08	-14.3	1.70833	2.35012e-08
																				-14.35	1.6609	3.47589e-08	-14.35	1.68166	2.36264e-08	-14.3	1.72917	1.61735e-08
																				-14.35	1.68166	2.25627e-08	-14.35	1.70242	1.57788e-08	-14.3	1.75	1.11204e-08
																				-14.35	1.70242	1.45841e-08	-14.35	1.72318	1.05349e-08	-14.3	1.77083	7.64039e-09
																				-14.35	1.72318	9.3982e-09	-14.35	1.74395	7.03813e-09	-14.3	1.79167	5.24628e-09
																				-14.35	1.74395	6.04715e-09	-14.35	1.76471	4.709e-09	-14.3	1.8125	3.60046e-09
																				-14.35	1.76471	3.89235e-09	-14.35	1.78547	3.15773e-09	-14.3	1.83333	2.46964e-09
																				-14.35	1.78547	2.51173e-09	-14.35	1.80623	2.12347e-09	-14.3	1.85417	1.69298e-09
																				-14.35	1.80623	1.6287e-09	-14.35	1.82699	1.43248e-09	-14.3	1.875	1.15971e-09
																				-14.35	1.82699	1.06357e-09	-14.35	1.84775	9.69437e-10	-14.3	1.89583	7.93665e-10
																				-14.35	1.84775	7.00615e-10	-14.35	1.86851	6.58021e-10	-14.3	1.91667	5.42517e-10
																				-14.35	1.86851	4.65961e-10	-14.35	1.88927	4.47749e-10	-14.3	1.9375	3.703e-10
																				-14.35	1.88927	3.12828e-10	-14.35	1.91004	3.05217e-10	-14.3	1.95833	2.52308e-10
																				-14.35	1.91004	2.11772e-10	-14.35	1.9308	2.08266e-10	-14.3	1.97917	1.71559e-10
																				-14.35	1.9308	1.44301e-10	-14.35	1.95156	1.42135e-10	-14.3	2	1.1638e-10
																				-14.35	1.95156	9.87648e-11	-14.35	1.97232	9.69414e-11	-14.3	2.02083	7.87415e-11
																				-14.35	1.97232	6.77613e-11	-14.35	1.99308	6.60266e-11	-14.3	2.04167	5.31234e-11
																				-14.35	1.99308	4.65181e-11	-14.35	2.01384	4.48798e-11	-14.3	2.0625	3.57298e-11
																				-14.35	2.01384	3.19069e-11	-14.35	2.0346	3.04276e-11	-14.3	2.08333	2.39528e-11
																				-14.35	2.0346	2.18415e-11	-14.35	2.05536	2.05673e-11	-14.3	2.10417	1.60029e-11
																				-14.35	2.05536	1.49096e-11	-14.35	2.07613	1.38557e-11	-14.3	2.125	1.06536e-11
																				-14.35	2.07613	1.01435e-11	-14.35	2.09689	9.30051e-12	-14.3	2.14583	7.0667e-12
																				-14.35	2.09689	6.87539e-12	-14.35	2.11765	6.21908e-12	-14.3	2.16667	4.67004e-12
																				-14.35	2.11765	4.64191e-12	-14.35	2.13841	4.14217e-12	-14.3	2.1875	3.0746e-12
																				-14.35	2.13841	3.12131e-12	-14.35	2.15917	2.74773e-12	-14.3	2.20833	2.01654e-12
																				-14.35	2.15917	2.09026e-12	-14.35	2.17993	1.81528e-12	-14.3	2.22917	1.31755e-12
																				-14.35	2.17993	1.39408e-12	-14.35	2.20069	1.19433e-12	-14.3	2.25	8.57571e-13
																				-14.35	2.20069	9.26005e-13	-14.35	2.22145	7.82574e-13	-14.3	2.27083	5.56058e-13
																				-14.35	2.22145	6.12633e-13	-14.35	2.24222	5.10683e-13	-14.3	2.29167	3.59191e-13
																				-14.35	2.24222	4.03715e-13	-14.35	2.26298	3.3191e-13	-14.3	2.3125	2.31151e-13
																				-14.35	2.26298	2.65011e-13	-14.35	2.28374	2.14859e-13	-14.3	2.33333	1.482e-13
																				-14.35	2.28374	1.73297e-13	-14.35	2.3045	1.38539e-13	-14.3	2.35417	9.46664e-14
																				-14.35	2.3045	1.12898e-13	-14.35	2.32526	8.89824e-14	-14.3	2.375	6.025e-14
																				-14.35	2.32526	7.32768e-14	-14.35	2.34602	5.69344e-14	-14.3	2.39583	3.82076e-14
																				-14.35	2.34602	4.73864e-14	-14.35	2.36678	3.62921e-14	-14.3	2.41667	2.4143e-14
																				-14.35	2.36678	3.05325e-14	-14.35	2.38754	2.30485e-14	-14.3	2.4375	1.5202e-14
																				-14.35	2.38754	1.96023e-14	-14.35	2.4083	1.45846e-14	-14.3	2.45833	9.53887e-15
																				-14.35	2.4083	1.254e-14	-14.35	2.42907	9.1959e-15	-14.3	2.47917	5.9648e-15
																				-14.35	2.42907	7.99363e-15	-14.35	2.44983	5.77782e-15	-14.3	2.5	3.71718e-15
																				-14.35	2.44983	5.07751e-15	-14.35	2.47059	3.61767e-15	-14.3	2.52083	2.3087e-15
																				-14.35	2.47059	3.21383e-15	-14.35	2.49135	2.2574e-15	-14.3	2.54167	1.42913e-15
																				-14.35	2.49135	2.02705e-15	-14.35	2.51211	1.40387e-15	-14.3	2.5625	8.81732e-16
																				-14.35	2.51211	1.27401e-15	-14.35	2.53287	8.70153e-16	-14.3	2.58333	5.42222e-16
																				-14.35	2.53287	7.97914e-16	-14.35	2.55363	5.37571e-16	-14.3	2.60417	3.32355e-16
																				-14.35	2.55363	4.97976e-16	-14.35	2.57439	3.31024e-16	-14.3	2.625	2.03059e-16
																				-14.35	2.57439	3.09694e-16	-14.35	2.59516	2.0318e-16	-14.3	2.64583	1.23664e-16
																				-14.35	2.59516	1.91922e-16	-14.35	2.61592	1.2431e-16	-14.3	2.66667	7.50705e-17
																				-14.35	2.61592	1.18519e-16	-14.35	2.63668	7.5814e-17	-14.3	2.6875	4.54265e-17
																				-14.35	2.63668	7.29322e-17	-14.35	2.65744	4.60908e-17	-14.3	2.70833	2.74009e-17
																				-14.35	2.65744	4.47216e-17	-14.35	2.6782	2.79322e-17	-14.3	2.72917	1.64755e-17
																				-14.35	2.6782	2.73263e-17	-14.35	2.69896	1.68744e-17	-14.3	2.75	9.87487e-18
																				-14.35	2.69896	1.66384e-17	-14.35	2.71972	1.01622e-17	-14.3	2.77083	5.89988e-18
																				-14.35	2.71972	1.0095e-17	-14.35	2.74048	6.10069e-18	-14.3	2.79167	3.51377e-18
																				-14.35	2.74048	6.1033e-18	-14.35	2.76125	3.65096e-18	-14.3	2.8125	2.08603e-18
																				-14.35	2.76125	3.67695e-18	-14.35	2.78201	2.17806e-18	-14.3	2.83333	1.23447e-18
																				-14.35	2.78201	2.20737e-18	-14.35	2.80277	1.29529e-18	-14.3	2.85417	7.28207e-19
																				-14.35	2.80277	1.32046e-18	-14.35	2.82353	7.67879e-19	-14.3	2.875	4.28189e-19
																				-14.35	2.82353	7.87117e-19	-14.35	2.84429	4.53783e-19	-14.3	2.89583	2.50969e-19
																				-14.35	2.84429	4.67539e-19	-14.35	2.86505	2.67318e-19	-14.3	2.91667	1.46623e-19
																				-14.35	2.86505	2.76733e-19	-14.35	2.88581	1.56975e-19	-14.3	2.9375	8.53849e-20
																				-14.35	2.88581	1.63218e-19	-14.35	2.90657	9.18857e-20	-14.3	2.95833	4.9562e-20
																				-14.35	2.90657	9.5927e-20	-14.35	2.92734	5.36142e-20	-14.3	2.97917	2.86749e-20
																				-14.35	2.92734	5.61797e-20	-14.35	2.9481	3.11832e-20	-14.3	3	1.65361e-20
																				-14.35	2.9481	3.27856e-20	-14.35	2.96886	1.80786e-20	-14.3	3.02083	9.50474e-21
																				-14.35	2.96886	1.90657e-20	-14.35	2.98962	1.04475e-20	-14.3	3.04167	5.44522e-21
																				-14.35	2.98962	1.10482e-20	-14.35	3.01038	6.01799e-21	-14.3	3.0625	3.10925e-21
																				-14.35	3.01038	6.37964e-21	-14.35	3.03114	3.45528e-21	-14.3	3.08333	1.76951e-21
																				-14.35	3.03114	3.67087e-21	-14.35	3.0519	1.97744e-21	-14.3	3.10417	1.0037e-21
																				-14.35	3.0519	2.1048e-21	-14.35	3.07266	1.12799e-21	-14.3	3.125	5.67423e-22
																				-14.35	3.07266	1.2026e-21	-14.35	3.09343	6.41335e-22	-14.3	3.14583	3.19707e-22
																				-14.35	3.09343	6.84699e-22	-14.35	3.11419	3.63446e-22	-14.3	3.16667	1.7953e-22
																				-14.35	3.11419	3.88462e-22	-14.35	3.13495	2.0529e-22	-14.3	3.1875	1.00475e-22
																				-14.35	3.13495	2.19617e-22	-14.35	3.15571	1.15574e-22	-14.3	3.20833	5.60413e-23
																				-14.35	3.15571	1.23724e-22	-14.35	3.17647	6.48513e-23	-14.3	3.22917	3.1152e-23
																				-14.35	3.17647	6.94568e-23	-14.35	3.19723	3.62691e-23	-14.3	3.25	1.72578e-23
																				-14.35	3.19723	3.88548e-23	-14.35	3.21799	2.02169e-23	-14.3	3.27083	9.52808e-24
																				-14.35	3.21799	2.16593e-23	-14.35	3.23875	1.12317e-23	-14.3	3.29167	5.24252e-24
																				-14.35	3.23875	1.20314e-23	-14.35	3.25952	6.2191e-24	-14.3	3.3125	2.87466e-24
																				-14.35	3.25952	6.65976e-24	-14.35	3.28028	3.4321e-24	-14.3	3.33333	1.57087e-24
																				-14.35	3.28028	3.67343e-24	-14.35	3.30104	1.88772e-24	-14.3	3.35417	8.55465e-25
																				-14.35	3.30104	2.0191e-24	-14.35	3.3218	1.03481e-24	-14.3	3.375	4.64264e-25
																				-14.35	3.3218	1.10589e-24	-14.35	3.34256	5.65362e-25	-14.3	3.39583	2.51089e-25
																				-14.35	3.34256	6.03588e-25	-14.35	3.36332	3.07845e-25	-14.3	3.41667	1.35328e-25
																				-14.35	3.36332	3.28276e-25	-14.35	3.38408	1.67061e-25	-14.3	3.4375	7.26849e-26
																				-14.35	3.38408	1.77913e-25	-14.35	3.40484	9.03558e-26	-14.3	3.45833	3.89038e-26
																				-14.35	3.40484	9.60837e-26	-14.35	3.42561	4.87047e-26	-14.3	3.47917	2.07506e-26
																				-14.35	3.42561	5.17085e-26	-14.35	3.44637	2.61649e-26	-14.3	3.5	1.10295e-26
																				-14.35	3.44637	2.77297e-26	-14.35	3.46713	1.40087e-26	-14.3	3.52083	5.84211e-27
																				-14.35	3.46713	1.48183e-26	-14.35	3.48789	7.47493e-27	-14.3	3.54167	3.08367e-27
																				-14.35	3.48789	7.89085e-27	-14.35	3.50865	3.97508e-27	-14.3	3.5625	1.62199e-27
																				-14.35	3.50865	4.18716e-27	-14.35	3.52941	2.10674e-27	-14.3	3.58333	8.5018e-28
																				-14.35	3.52941	2.21405e-27	-14.35	3.55017	1.11277e-27	-14.3	3.60417	4.44072e-28
																				-14.35	3.55017	1.16661e-27	-14.35	3.57093	5.85763e-28	-14.3	3.625	2.31139e-28
																				-14.35	3.57093	6.12537e-28	-14.35	3.5917	3.07301e-28	-14.3	3.64583	1.19887e-28
																				-14.35	3.5917	3.20488e-28	-14.35	3.61246	1.60668e-28	-14.3	3.66667	6.19651e-29
																				-14.35	3.61246	1.67094e-28	-14.35	3.63322	8.37179e-29	-14.3	3.6875	3.19152e-29
																				-14.35	3.63322	8.68123e-29	-14.35	3.65398	4.34739e-29	-14.3	3.70833	1.63803e-29
																				-14.35	3.65398	4.49441e-29	-14.35	3.67474	2.24988e-29	-14.3	3.72917	8.3776e-30
																				-14.35	3.67474	2.31864e-29	-14.35	3.6955	1.1604e-29	-14.3	3.75	4.26963e-30
																				-14.35	3.6955	1.19197e-29	-14.35	3.71626	5.96457e-30	-14.3	3.77083	2.16837e-30
																				-14.35	3.71626	6.10616e-30	-14.35	3.73702	3.0554e-30	-14.3	3.79167	1.09735e-30
																				-14.35	3.73702	3.11703e-30	-14.35	3.75779	1.55982e-30	-14.3	3.8125	5.53389e-31
																				-14.35	3.75779	1.58557e-30	-14.35	3.77855	7.93592e-31	-14.3	3.83333	2.78089e-31
																				-14.35	3.77855	8.03712e-31	-14.35	3.79931	4.02381e-31	-14.3	3.85417	1.39254e-31
																				-14.35	3.79931	4.05963e-31	-14.35	3.82007	2.03326e-31	-14.3	3.875	6.94865e-32
																				-14.35	3.82007	2.04335e-31	-14.35	3.84083	1.02392e-31	-14.3	3.89583	3.45511e-32
																				-14.35	3.84083	1.02487e-31	-14.35	3.86159	5.13866e-32	-14.3	3.91667	1.71195e-32
																				-14.35	3.86159	5.12235e-32	-14.35	3.88235	2.5701e-32	-14.3	3.9375	8.45257e-33
																				-14.35	3.88235	2.55117e-32	-14.35	3.90311	1.28104e-32	-14.3	3.95833	4.15866e-33
																				-14.35	3.90311	1.26614e-32	-14.35	3.92388	6.36342e-33	-14.3	3.97917	2.03886e-33
																				-14.35	3.92388	6.26174e-33	-14.35	3.94464	3.15014e-33	-14.3	4	9.96062e-34
																				-14.35	3.94464	3.08589e-33	-14.35	3.9654	1.55411e-33	-14.3	4.02083	4.84901e-34
																				-14.35	3.9654	1.51544e-33	-14.35	3.98616	7.64087e-34	-14.3	4.04167	2.35227e-34
																				-14.35	3.98616	7.41597e-34	-14.35	4.00692	3.74383e-34	-14.3	4.0625	1.13707e-34
																				-14.35	4.00692	3.61635e-34	-14.35	4.02768	1.8281e-34	-14.3	4.08333	5.47716e-35
																				-14.35	4.02768	1.7573e-34	-14.35	4.04844	8.89595e-35	-14.3	4.10417	2.62899e-35
																				-14.35	4.04844	8.50932e-35	-14.35	4.0692	4.31415e-35	-14.3	4.125	1.25745e-35
																				-14.35	4.0692	4.10598e-35	-14.35	4.08997	2.085e-35	-14.3	4.14583	5.9932e-36
																				-14.35	4.08997	1.9743e-35	-14.35	4.11073	1.00421e-35	-14.3	4.16667	2.84638e-36
																				-14.35	4.11073	9.4598e-36	-14.35	4.13149	4.82006e-36	-14.3	4.1875	1.34708e-36
																				-14.35	4.13149	4.51675e-36	-14.35	4.15225	2.30561e-36	-14.3	4.20833	6.35277e-37
																				-14.35	4.15225	2.14904e-36	-14.35	4.17301	1.09908e-36	-14.3	4.22917	2.98537e-37
																				-14.35	4.17301	1.01891e-36	-14.35	4.19377	5.22125e-37	-14.3	4.25	1.39798e-37
																				-14.35	4.19377	4.814e-37	-14.35	4.21453	2.47188e-37	-14.3	4.27083	6.52336e-38
																				-14.35	4.21453	2.26648e-37	-14.35	4.23529	1.16623e-37	-14.3	4.29167	3.03326e-38
																				-14.35	4.23529	1.06334e-37	-14.35	4.25606	5.48337e-38	-14.3	4.3125	1.40545e-38
																				-14.35	4.25606	4.97128e-38	-14.35	4.27682	2.5693e-38	-14.3	4.33333	6.48915e-39
																				-14.35	4.27682	2.31602e-38	-14.35	4.29758	1.19973e-38	-14.3	4.35417	2.98558e-39
																				-14.35	4.29758	1.07521e-38	-14.35	4.31834	5.58289e-39	-14.3	4.375	1.3688e-39
																				-14.35	4.31834	4.97419e-39	-14.35	4.3391	2.58902e-39	-14.3	4.39583	6.25343e-40
																				-14.35	4.3391	2.29313e-39	-14.35	4.35986	1.19651e-39	-14.3	4.41667	2.84686e-40
																				-14.35	4.35986	1.05345e-39	-14.35	4.38062	5.51056e-40	-14.3	4.4375	1.29147e-40
																				-14.35	4.38062	4.82256e-40	-14.35	4.40138	2.52917e-40	-14.3	4.45833	5.83807e-41
																				-14.35	4.40138	2.19999e-40	-14.35	4.42215	1.15681e-40	-14.3	4.47917	2.62982e-41
																				-14.35	4.42215	1.0001e-40	-14.35	4.44291	5.27284e-41	-14.3	4.5	1.18046e-41
																				-14.35	4.44291	4.53052e-41	-14.35	4.46367	2.39512e-41	-14.3	4.52083	5.2802e-42
																				-14.35	4.46367	2.04518e-41	-14.35	4.48443	1.08421e-41	-14.3	4.54167	2.35353e-42
																				-14.35	4.48443	9.20019e-42	-14.35	4.50519	4.89096e-42	-14.3	4.5625	1.04534e-42
																				-14.35	4.50519	4.12424e-42	-14.35	4.52595	2.19875e-42	-14.3	4.58333	4.62669e-43
																				-14.35	4.52595	1.84235e-42	-14.35	4.54671	9.85043e-43	-14.3	4.60417	2.04059e-43
																				-14.35	4.54671	8.20133e-43	-14.35	4.56747	4.39777e-43	-14.3	4.625	8.96833e-44
																				-14.35	4.56747	3.63813e-43	-14.35	4.58824	1.95663e-43	-14.3	4.64583	3.92773e-44
																				-14.35	4.58824	1.60826e-43	-14.35	4.609	8.67522e-44	-14.3	4.66667	1.71413e-44
																				-14.35	4.609	7.08466e-44	-14.35	4.62976	3.8331e-44	-14.3	4.6875	7.45456e-45
																				-14.35	4.62976	3.11004e-44	-14.35	4.65052	1.68778e-44	-14.3	4.70833	3.23053e-45
																				-14.35	4.65052	1.3605e-44	-14.35	4.67128	7.4059e-45	-14.3	4.72917	1.39508e-45
																				-14.35	4.67128	5.93082e-45	-14.35	4.69204	3.23844e-45	-14.3	4.75	6.00347e-46
																				-14.35	4.69204	2.57643e-45	-14.35	4.7128	1.4112e-45	-14.3	4.77083	2.57443e-46
																				-14.35	4.7128	1.11534e-45	-14.35	4.73356	6.12825e-46	-14.3	4.79167	1.10011e-46
																				-14.35	4.73356	4.81155e-46	-14.35	4.75433	2.65203e-46	-14.3	4.8125	4.68453e-47
																				-14.35	4.75433	2.06847e-46	-14.35	4.77509	1.14371e-46	-14.3	4.83333	1.98781e-47
																				-14.35	4.77509	8.86141e-47	-14.35	4.79585	4.91527e-47	-14.3	4.85417	8.40546e-48
																				-14.35	4.79585	3.78307e-47	-14.35	4.81661	2.1051e-47	-14.3	4.875	3.54182e-48
																				-14.35	4.81661	1.60944e-47	-14.35	4.83737	8.98444e-48	-14.3	4.89583	1.48721e-48
																				-14.35	4.83737	6.82331e-48	-14.35	4.85813	3.82122e-48	-14.3	4.91667	6.22293e-49
																				-14.35	4.85813	2.88274e-48	-14.35	4.87889	1.6196e-48	-14.3	4.9375	2.59477e-49
																				-14.35	4.87889	1.21369e-48	-14.35	4.89965	6.84075e-49	-14.3	4.95833	1.07816e-49
																				-14.35	4.89965	5.09213e-49	-14.35	4.92042	2.87934e-49	-14.3	4.97917	4.46425e-50
																				-14.35	4.92042	2.12904e-49	-14.35	4.94118	1.20774e-49	-14.3	5	1.84203e-50
																				-14.35	4.94118	8.87076e-50	-14.35	4.96194	5.04833e-50	-14.3	5.02083	7.57401e-51
																				-14.35	4.96194	3.68324e-50	-14.35	4.9827	2.10287e-50	-14.3	5.04167	3.1034e-51
																				-14.35	4.9827	1.52403e-50	-14.35	5.00346	8.72908e-51	-14.3	5.0625	1.26717e-51
																				-14.35	5.00346	6.28419e-51	-14.35	5.02422	3.6109e-51	-14.3	5.08333	5.15601e-52
																				-14.35	5.02422	2.58226e-51	-14.35	5.04498	1.48852e-51	-14.3	5.10417	2.09063e-52
																				-14.35	5.04498	1.05742e-51	-14.35	5.06574	6.11479e-52	-14.3	5.125	8.44747e-53
																				-14.35	5.06574	4.31506e-52	-14.35	5.08651	2.50323e-52	-14.3	5.14583	3.40143e-53
																				-14.35	5.08651	1.75479e-52	-14.35	5.10727	1.0212e-52	-14.3	5.16667	1.36484e-53
																				-14.35	5.10727	7.11143e-53	-14.35	5.12803	4.15153e-53	-14.3	5.1875	5.45744e-54
																				-14.35	5.12803	2.87202e-53	-14.35	5.14879	1.68189e-53	-14.3	5.20833	2.17462e-54
																				-14.35	5.14879	1.15588e-53	-14.35	5.16955	6.79008e-54	-14.3	5.22917	8.63505e-55
																				-14.35	5.16955	4.63595e-54	-14.35	5.19031	2.73176e-54	-14.3	5.25	3.41692e-55
																				-14.35	5.19031	1.85294e-54	-14.35	5.21107	1.09521e-54	-14.3	5.27083	1.34739e-55
																				-14.35	5.21107	7.38045e-55	-14.35	5.23183	4.37566e-55	-14.3	5.29167	5.29469e-56
																				-14.35	5.23183	2.92956e-55	-14.35	5.2526	1.74212e-55	-14.3	5.3125	2.07337e-56
																				-14.35	5.2526	1.15884e-55	-14.35	5.27336	6.91195e-56	-14.3	5.33333	8.09104e-57
																				-14.35	5.27336	4.56816e-56	-14.35	5.29412	2.73282e-56	-14.3	5.35417	3.14646e-57
																				-14.35	5.29412	1.79457e-56	-14.35	5.31488	1.07674e-56	-14.3	5.375	1.21935e-57
																				-14.35	5.31488	7.02556e-57	-14.35	5.33564	4.22765e-57	-14.3	5.39583	4.70901e-58
																				-14.35	5.33564	2.74095e-57	-14.35	5.3564	1.65415e-57	-14.3	5.41667	1.81226e-58
																				-14.35	5.3564	1.06567e-57	-14.35	5.37716	6.44966e-58	-14.3	5.4375	6.95032e-59
																				-14.35	5.37716	4.12902e-58	-14.35	5.39792	2.50604e-58	-14.3	5.45833	2.65633e-59
																				-14.35	5.39792	1.59431e-58	-14.35	5.41869	9.70344e-59	-14.3	5.47917	1.0117e-59
																				-14.35	5.41869	6.13479e-59	-14.35	5.43945	3.74413e-59	-14.3	5.5	3.83984e-60
																				-14.35	5.43945	2.3525e-59	-14.35	5.46021	1.43967e-59	-14.3	5.52083	1.45235e-60
																				-14.35	5.46021	8.99004e-60	-14.35	5.48097	5.51649e-60	-14.3	5.54167	5.4742e-61
																				-14.35	5.48097	3.42371e-60	-14.35	5.50173	2.10644e-60	-14.3	5.5625	2.0562e-61
																				-14.35	5.50173	1.29938e-60	-14.35	5.52249	8.01535e-61	-14.3	5.58333	7.69671e-62
																				-14.35	5.52249	4.91448e-61	-14.35	5.54325	3.03936e-61	-14.3	5.60417	2.87104e-62
																				-14.35	5.54325	1.85235e-61	-14.35	5.56401	1.14849e-61	-14.3	5.625	1.06726e-62
																				-14.35	5.56401	6.9578e-62	-14.35	5.58478	4.32474e-62	-14.3	5.64583	3.95362e-63
																				-14.35	5.58478	2.6045e-62	-14.35	5.60554	1.62285e-62	-14.3	5.66667	1.45954e-63
																				-14.35	5.60554	9.71587e-63	-14.35	5.6263	6.06852e-63	-14.3	5.6875	5.3695e-64
																				-14.35	5.6263	3.61196e-63	-14.35	5.64706	2.26138e-63	-14.3	5.70833	1.96855e-64
																				-14.35	5.64706	1.33816e-63	-14.35	5.66782	8.39749e-64	-14.3	5.72917	7.19212e-65
																				-14.35	5.66782	4.94058e-64	-14.35	5.68858	3.1075e-64	-14.3	5.75	2.61856e-65
																				-14.35	5.68858	1.81783e-64	-14.35	5.70934	1.14593e-64	-14.3	5.77083	9.50094e-66
																				-14.35	5.70934	6.66547e-65	-14.35	5.7301	4.21106e-65	-14.3	5.79167	3.43532e-66
																				-14.35	5.7301	2.43564e-65	-14.35	5.75087	1.54209e-65	-14.3	5.8125	1.23784e-66
																				-14.35	5.75087	8.86955e-66	-14.35	5.77163	5.62746e-66	-14.3	5.83333	4.44486e-67
																				-14.35	5.77163	3.2188e-66	-14.35	5.79239	2.04645e-66	-14.3	5.85417	1.59056e-67
																				-14.35	5.79239	1.1641e-66	-14.35	5.81315	7.41606e-67	-14.3	5.875	5.67203e-68
																				-14.35	5.81315	4.19557e-67	-14.35	5.83391	2.67813e-67	-14.3	5.89583	2.01569e-68
																				-14.35	5.83391	1.50694e-67	-14.35	5.85467	9.63771e-68	-14.3	5.91667	7.13851e-69
																				-14.35	5.85467	5.39394e-68	-14.35	5.87543	3.45622e-68	-14.3	5.9375	2.51935e-69
																				-14.35	5.87543	1.92407e-68	-14.35	5.89619	1.23513e-68	-14.3	5.95833	8.86067e-70
																				-14.35	5.89619	6.83971e-69	-14.35	5.91696	4.39854e-69	-14.3	5.97917	3.10558e-70
																				-14.35	5.91696	2.42304e-69	-14.35	5.93772	1.56095e-69	-14.3	6	1.08471e-70
																				-14.35	5.93772	8.55432e-70	-14.35	5.95848	5.52017e-70	-14.25	0	0.01286
																				-14.35	5.95848	3.00964e-70	-14.35	5.97924	1.94536e-70	-14.25	0.02083	0.02604
																				-14.35	5.97924	1.05523e-70	-14.35	6	6.83177e-71	-14.25	0.04167	0.03592
																				-14.35	6	3.6871e-71	-14.3	0	0.00313	-14.25	0.0625	0.0423
																				-14.3	0	0.02304	-14.3	0.02076	0.00635	-14.25	0.08333	0.04641
																				-14.3	0.02076	0.04663	-14.3	0.04152	0.00885	-14.25	0.10417	0.04885
																				-14.3	0.04152	0.06454	-14.3	0.06228	0.01053	-14.25	0.125	0.04994
																				-14.3	0.06228	0.07619	-14.3	0.08305	0.01159	-14.25	0.14583	0.04987
																				-14.3	0.08305	0.08348	-14.3	0.10381	0.01202	-14.25	0.16667	0.04867
																				-14.3	0.10381	0.08712	-14.3	0.12457	0.01187	-14.25	0.1875	0.04635
																				-14.3	0.12457	0.08765	-14.3	0.14533	0.0112	-14.25	0.20833	0.04295
																				-14.3	0.14533	0.0856	-14.3	0.16609	0.01018	-14.25	0.22917	0.03866
																				-14.3	0.16609	0.08159	-14.3	0.18685	0.00904	-14.25	0.25	0.03379
																				-14.3	0.18685	0.07627	-14.3	0.20761	0.00805	-14.25	0.27083	0.02877
																				-14.3	0.20761	0.07023	-14.3	0.22837	0.00738	-14.25	0.29167	0.02406
																				-14.3	0.22837	0.06387	-14.3	0.24914	0.00703	-14.25	0.3125	0.02003
																				-14.3	0.24914	0.05743	-14.3	0.2699	0.0068	-14.25	0.33333	0.01687
																				-14.3	0.2699	0.05098	-14.3	0.29066	0.00647	-14.25	0.35417	0.01447
																				-14.3	0.29066	0.04451	-14.3	0.31142	0.0059	-14.25	0.375	0.01255
																				-14.3	0.31142	0.03803	-14.3	0.33218	0.00507	-14.25	0.39583	0.0108
																				-14.3	0.33218	0.03165	-14.3	0.35294	0.00402	-14.25	0.41667	0.00905
																				-14.3	0.35294	0.02558	-14.3	0.3737	0.00286	-14.25	0.4375	0.00726
																				-14.3	0.3737	0.02009	-14.3	0.39446	0.00171	-14.25	0.45833	0.00553
																				-14.3	0.39446	0.01545	-14.3	0.41523	0.000711019	-14.25	0.47917	0.00397
																				-14.3	0.41523	0.01184	-14.3	0.43599	0.00025334	-14.25	0.5	0.00271
																				-14.3	0.43599	0.00929	-14.3	0.45675	0.000715437	-14.25	0.52083	0.00185
																				-14.3	0.45675	0.00756	-14.3	0.47751	0.0009854	-14.25	0.54167	0.00145
																				-14.3	0.47751	0.00631	-14.3	0.49827	0.00102	-14.25	0.5625	0.00142
																				-14.3	0.49827	0.00522	-14.3	0.51903	0.000863128	-14.25	0.58333	0.00156
																				-14.3	0.51903	0.00413	-14.3	0.53979	0.000600934	-14.25	0.60417	0.00176
																				-14.3	0.53979	0.00304	-14.3	0.56055	0.000403197	-14.25	0.625	0.00198
																				-14.3	0.56055	0.00204	-14.3	0.58132	0.000544876	-14.25	0.64583	0.0022
																				-14.3	0.58132	0.00128	-14.3	0.60208	0.000868431	-14.25	0.66667	0.00238
																				-14.3	0.60208	0.000995726	-14.3	0.62284	0.00119	-14.25	0.6875	0.00252
																				-14.3	0.62284	0.00116	-14.3	0.6436	0.00146	-14.25	0.70833	0.00259
																				-14.3	0.6436	0.00142	-14.3	0.66436	0.00166	-14.25	0.72917	0.0026
																				-14.3	0.66436	0.0016	-14.3	0.68512	0.0018	-14.25	0.75	0.00255
																				-14.3	0.68512	0.0017	-14.3	0.70588	0.00189	-14.25	0.77083	0.00245
																				-14.3	0.70588	0.00174	-14.3	0.72664	0.00192	-14.25	0.79167	0.00232
																				-14.3	0.72664	0.00175	-14.3	0.74741	0.00191	-14.25	0.8125	0.00216
																				-14.3	0.74741	0.00174	-14.3	0.76817	0.00187	-14.25	0.83333	0.00199
																				-14.3	0.76817	0.00172	-14.3	0.78893	0.00181	-14.25	0.85417	0.0018
																				-14.3	0.78893	0.00168	-14.3	0.80969	0.00172	-14.25	0.875	0.00162
																				-14.3	0.80969	0.00163	-14.3	0.83045	0.00161	-14.25	0.89583	0.00144
																				-14.3	0.83045	0.00156	-14.3	0.85121	0.00149	-14.25	0.91667	0.00127
																				-14.3	0.85121	0.00147	-14.3	0.87197	0.00136	-14.25	0.9375	0.0011
																				-14.3	0.87197	0.00136	-14.3	0.89273	0.00122	-14.25	0.95833	0.000948821
																				-14.3	0.89273	0.00125	-14.3	0.9135	0.00109	-14.25	0.97917	0.000808262
																				-14.3	0.9135	0.00112	-14.3	0.93426	0.000957702	-14.25	1	0.000681535
																				-14.3	0.93426	0.000997949	-14.3	0.95502	0.000832481	-14.25	1.02083	0.000568963
																				-14.3	0.95502	0.000875156	-14.3	0.97578	0.000715595	-14.25	1.04167	0.000470366
																				-14.3	0.97578	0.000758233	-14.3	0.99654	0.000608528	-14.25	1.0625	0.00038516
																				-14.3	0.99654	0.000649469	-14.3	1.0173	0.000512115	-14.25	1.08333	0.00031246
																				-14.3	1.0173	0.000550296	-14.3	1.03806	0.000426643	-14.25	1.10417	0.000251183
																				-14.3	1.03806	0.000461438	-14.3	1.05882	0.000351955	-14.25	1.125	0.000200132
																				-14.3	1.05882	0.000383053	-14.3	1.07959	0.000287562	-14.25	1.14583	0.000158075
																				-14.3	1.07959	0.000314884	-14.3	1.10035	0.000232745	-14.25	1.16667	0.000123799
																				-14.3	1.10035	0.000256374	-14.3	1.12111	0.00018664	-14.25	1.1875	9.61546e-05
																				-14.3	1.12111	0.000206774	-14.3	1.14187	0.000148309	-14.25	1.20833	7.40821e-05
																				-14.3	1.14187	0.000165222	-14.3	1.16263	0.000116794	-14.25	1.22917	5.66298e-05
																				-14.3	1.16263	0.000130807	-14.3	1.18339	9.11634e-05	-14.25	1.25	4.29603e-05
																				-14.3	1.18339	0.000102618	-14.3	1.20415	7.05372e-05	-14.25	1.27083	3.23511e-05
																				-14.3	1.20415	7.9777e-05	-14.3	1.22491	5.41087e-05	-14.25	1.29167	2.41893e-05
																				-14.3	1.22491	6.14642e-05	-14.3	1.24568	4.11549e-05	-14.25	1.3125	1.79634e-05
																				-14.3	1.24568	4.69343e-05	-14.3	1.26644	3.10413e-05	-14.25	1.33333	1.3253e-05
																				-14.3	1.26644	3.55236e-05	-14.3	1.2872	2.32212e-05	-14.25	1.35417	9.71698e-06
																				-14.3	1.2872	2.66524e-05	-14.3	1.30796	1.72313e-05	-14.25	1.375	7.08227e-06
																				-14.3	1.30796	1.98238e-05	-14.3	1.32872	1.26856e-05	-14.25	1.39583	5.13307e-06
																				-14.3	1.32872	1.46187e-05	-14.3	1.34948	9.267e-06	-14.25	1.41667	3.70071e-06
																				-14.3	1.34948	1.06891e-05	-14.3	1.37024	6.71862e-06	-14.25	1.4375	2.65483e-06
																				-14.3	1.37024	7.75057e-06	-14.3	1.391	4.83523e-06	-14.25	1.45833	1.8957e-06
																				-14.3	1.391	5.57345e-06	-14.3	1.41177	3.45493e-06	-14.25	1.47917	1.34778e-06
																				-14.3	1.41177	3.97522e-06	-14.3	1.43253	2.45154e-06	-14.25	1.5	9.54364e-07
																				-14.3	1.43253	2.81248e-06	-14.3	1.45329	1.7279e-06	-14.25	1.52083	6.73259e-07
																				-14.3	1.45329	1.97404e-06	-14.3	1.47405	1.20999e-06	-14.25	1.54167	4.73308e-07
																				-14.3	1.47405	1.3747e-06	-14.3	1.49481	8.42056e-07	-14.25	1.5625	3.31676e-07
																				-14.3	1.49481	9.49931e-07	-14.3	1.51557	5.82535e-07	-14.25	1.58333	2.31743e-07
																				-14.3	1.51557	6.51422e-07	-14.3	1.53633	4.00736e-07	-14.25	1.60417	1.61485e-07
																				-14.3	1.53633	4.43377e-07	-14.3	1.55709	2.74219e-07	-14.25	1.625	1.12254e-07
																				-14.3	1.55709	2.99562e-07	-14.3	1.57786	1.86726e-07	-14.25	1.64583	7.78634e-08
																				-14.3	1.57786	2.00946e-07	-14.3	1.59862	1.26582e-07	-14.25	1.66667	5.39059e-08
																				-14.3	1.59862	1.33857e-07	-14.3	1.61938	8.54693e-08	-14.25	1.6875	3.72587e-08
																				-14.3	1.61938	8.85703e-08	-14.3	1.64014	5.75134e-08	-14.25	1.70833	2.5717e-08
																				-14.3	1.64014	5.82345e-08	-14.3	1.6609	3.8595e-08	-14.25	1.72917	1.77307e-08
																				-14.3	1.6609	3.8065e-08	-14.3	1.68166	2.58474e-08	-14.25	1.75	1.22135e-08
																				-14.3	1.68166	2.47518e-08	-14.3	1.70242	1.72894e-08	-14.25	1.77083	8.40714e-09
																				-14.3	1.70242	1.60253e-08	-14.3	1.72318	1.15613e-08	-14.25	1.79167	5.78374e-09
																				-14.3	1.72318	1.03425e-08	-14.3	1.74395	7.73551e-09	-14.25	1.8125	3.97701e-09
																				-14.3	1.74395	6.66383e-09	-14.3	1.76471	5.18334e-09	-14.25	1.83333	2.73334e-09
																				-14.3	1.76471	4.29441e-09	-14.3	1.78547	3.48103e-09	-14.25	1.85417	1.87756e-09
																				-14.3	1.78547	2.77406e-09	-14.3	1.80623	2.34447e-09	-14.25	1.875	1.28883e-09
																				-14.3	1.80623	1.80046e-09	-14.3	1.82699	1.58409e-09	-14.25	1.89583	8.83929e-10
																				-14.3	1.82699	1.17674e-09	-14.3	1.84775	1.07385e-09	-14.25	1.91667	6.0555e-10
																				-14.3	1.84775	7.75868e-10	-14.3	1.86851	7.30204e-10	-14.25	1.9375	4.1426e-10
																				-14.3	1.86851	5.16553e-10	-14.3	1.88927	4.97819e-10	-14.25	1.95833	2.82916e-10
																				-14.3	1.88927	3.47241e-10	-14.3	1.91004	3.40042e-10	-14.25	1.97917	1.92829e-10
																				-14.3	1.91004	2.35438e-10	-14.3	1.9308	2.32531e-10	-14.25	2	1.31126e-10
																				-14.3	1.9308	1.60726e-10	-14.3	1.95156	1.59057e-10	-14.25	2.02083	8.89382e-11
																				-14.3	1.95156	1.10241e-10	-14.3	1.97232	1.0874e-10	-14.25	2.04167	6.01538e-11
																				-14.3	1.97232	7.58119e-11	-14.3	1.99308	7.42448e-11	-14.25	2.0625	4.05617e-11
																				-14.3	1.99308	5.2175e-11	-14.3	2.01384	5.05934e-11	-14.25	2.08333	2.72626e-11
																				-14.3	2.01384	3.58805e-11	-14.3	2.0346	3.439e-11	-14.25	2.10417	1.82619e-11
																				-14.3	2.0346	2.46277e-11	-14.3	2.05536	2.33068e-11	-14.25	2.125	1.21898e-11
																				-14.3	2.05536	1.68575e-11	-14.3	2.07613	1.57432e-11	-14.25	2.14583	8.10729e-12
																				-14.3	2.07613	1.15005e-11	-14.3	2.09689	1.0596e-11	-14.25	2.16667	5.3722e-12
																				-14.3	2.09689	7.81685e-12	-14.3	2.11765	7.1046e-12	-14.25	2.1875	3.54651e-12
																				-14.3	2.11765	5.29226e-12	-14.3	2.13841	4.74494e-12	-14.25	2.20833	2.33244e-12
																				-14.3	2.13841	3.56857e-12	-14.3	2.15917	3.15627e-12	-14.25	2.22917	1.52816e-12
																				-14.3	2.15917	2.39647e-12	-14.3	2.17993	2.09096e-12	-14.25	2.25	9.97424e-13
																				-14.3	2.17993	1.60278e-12	-14.3	2.20069	1.37955e-12	-14.25	2.27083	6.48552e-13
																				-14.3	2.20069	1.06762e-12	-14.3	2.22145	9.06466e-13	-14.25	2.29167	4.20119e-13
																				-14.3	2.22145	7.08312e-13	-14.3	2.24222	5.93195e-13	-14.25	2.3125	2.71127e-13
																				-14.3	2.24222	4.68083e-13	-14.3	2.26298	3.86626e-13	-14.25	2.33333	1.74326e-13
																				-14.3	2.26298	3.08133e-13	-14.3	2.28374	2.50988e-13	-14.25	2.35417	1.11675e-13
																				-14.3	2.28374	2.02069e-13	-14.3	2.3045	1.62296e-13	-14.25	2.375	7.128e-14
																				-14.3	2.3045	1.32018e-13	-14.3	2.32526	1.04539e-13	-14.25	2.39583	4.53335e-14
																				-14.3	2.32526	8.5933e-14	-14.3	2.34602	6.70805e-14	-14.25	2.41667	2.87296e-14
																				-14.3	2.34602	5.57314e-14	-14.3	2.36678	4.2883e-14	-14.25	2.4375	1.81432e-14
																				-14.3	2.36678	3.60139e-14	-14.3	2.38754	2.73133e-14	-14.25	2.45833	1.14181e-14
																				-14.3	2.38754	2.31891e-14	-14.3	2.4083	1.73337e-14	-14.25	2.47917	7.16114e-15
																				-14.3	2.4083	1.48783e-14	-14.3	2.42907	1.09613e-14	-14.25	2.5	4.4761e-15
																				-14.3	2.42907	9.51235e-15	-14.3	2.44983	6.9073e-15	-14.25	2.52083	2.78844e-15
																				-14.3	2.44983	6.06027e-15	-14.3	2.47059	4.33769e-15	-14.25	2.54167	1.73134e-15
																				-14.3	2.47059	3.84744e-15	-14.3	2.49135	2.71476e-15	-14.25	2.5625	1.07146e-15
																				-14.3	2.49135	2.43406e-15	-14.3	2.51211	1.69336e-15	-14.25	2.58333	6.60923e-16
																				-14.3	2.51211	1.53451e-15	-14.3	2.53287	1.05276e-15	-14.25	2.60417	4.0637e-16
																				-14.3	2.53287	9.64027e-16	-14.3	2.55363	6.5236e-16	-14.25	2.625	2.49055e-16
																				-14.3	2.55363	6.03519e-16	-14.3	2.57439	4.02939e-16	-14.25	2.64583	1.52153e-16
																				-14.3	2.57439	3.76508e-16	-14.3	2.59516	2.48083e-16	-14.25	2.66667	9.26585e-17
																				-14.3	2.59516	2.34065e-16	-14.3	2.61592	1.52254e-16	-14.25	2.6875	5.62485e-17
																				-14.3	2.61592	1.45004e-16	-14.3	2.63668	9.31468e-17	-14.25	2.70833	3.4038e-17
																				-14.3	2.63668	8.95163e-17	-14.3	2.65744	5.68066e-17	-14.25	2.72917	2.05327e-17
																				-14.3	2.65744	5.50683e-17	-14.3	2.6782	3.45357e-17	-14.25	2.75	1.23469e-17
																				-14.3	2.6782	3.37581e-17	-14.3	2.69896	2.09305e-17	-14.25	2.77083	7.40115e-18
																				-14.3	2.69896	2.0622e-17	-14.3	2.71972	1.26454e-17	-14.25	2.79167	4.42253e-18
																				-14.3	2.71972	1.25533e-17	-14.3	2.74048	7.61615e-18	-14.25	2.8125	2.63433e-18
																				-14.3	2.74048	7.61484e-18	-14.3	2.76125	4.57282e-18	-14.25	2.83333	1.56421e-18
																				-14.3	2.76125	4.60297e-18	-14.3	2.78201	2.73702e-18	-14.25	2.85417	9.25859e-19
																				-14.3	2.78201	2.77261e-18	-14.3	2.80277	1.63311e-18	-14.25	2.875	5.46277e-19
																				-14.3	2.80277	1.66424e-18	-14.3	2.82353	9.71397e-19	-14.25	2.89583	3.21289e-19
																				-14.3	2.82353	9.9544e-19	-14.3	2.84429	5.75993e-19	-14.25	2.91667	1.88361e-19
																				-14.3	2.84429	5.93321e-19	-14.3	2.86505	3.40466e-19	-14.25	2.9375	1.10076e-19
																				-14.3	2.86505	3.52403e-19	-14.3	2.88581	2.00615e-19	-14.25	2.95833	6.41199e-20
																				-14.3	2.88581	2.08576e-19	-14.3	2.90657	1.17837e-19	-14.25	2.97917	3.72299e-20
																				-14.3	2.90657	1.23016e-19	-14.3	2.92734	6.89959e-20	-14.25	3	2.15467e-20
																				-14.3	2.92734	7.23002e-20	-14.3	2.9481	4.02704e-20	-14.25	3.02083	1.24296e-20
																				-14.3	2.9481	4.2344e-20	-14.3	2.96886	2.34296e-20	-14.25	3.04167	7.14684e-21
																				-14.3	2.96886	2.47127e-20	-14.3	2.98962	1.3588e-20	-14.25	3.0625	4.09587e-21
																				-14.3	2.98962	1.43723e-20	-14.3	3.01038	7.85511e-21	-14.25	3.08333	2.33964e-21
																				-14.3	3.01038	8.32937e-21	-14.3	3.03114	4.52639e-21	-14.25	3.10417	1.33204e-21
																				-14.3	3.03114	4.81033e-21	-14.3	3.0519	2.59986e-21	-14.25	3.125	7.55868e-22
																				-14.3	3.0519	2.76832e-21	-14.3	3.07266	1.48848e-21	-14.25	3.14583	4.27494e-22
																				-14.3	3.07266	1.58759e-21	-14.3	3.09343	8.49422e-22	-14.25	3.16667	2.40972e-22
																				-14.3	3.09343	9.07275e-22	-14.3	3.11419	4.83161e-22	-14.25	3.1875	1.35378e-22
																				-14.3	3.11419	5.16678e-22	-14.3	3.13495	2.73932e-22	-14.25	3.20833	7.58006e-23
																				-14.3	3.13495	2.93212e-22	-14.3	3.15571	1.548e-22	-14.25	3.22917	4.22995e-23
																				-14.3	3.15571	1.65815e-22	-14.3	3.17647	8.71917e-23	-14.25	3.25	2.35251e-23
																				-14.3	3.17647	9.3443e-23	-14.3	3.19723	4.89498e-23	-14.25	3.27083	1.30394e-23
																				-14.3	3.19723	5.24748e-23	-14.3	3.21799	2.73902e-23	-14.25	3.29167	7.20297e-24
																				-14.3	3.21799	2.93654e-23	-14.3	3.23875	1.52759e-23	-14.25	3.3125	3.96541e-24
																				-14.3	3.23875	1.63758e-23	-14.3	3.25952	8.49139e-24	-14.25	3.33333	2.17563e-24
																				-14.3	3.25952	9.10023e-24	-14.3	3.28028	4.70449e-24	-14.25	3.35417	1.18959e-24
																				-14.3	3.28028	5.03945e-24	-14.3	3.30104	2.59778e-24	-14.25	3.375	6.48224e-25
																				-14.3	3.30104	2.78096e-24	-14.3	3.3218	1.42971e-24	-14.25	3.39583	3.52016e-25
																				-14.3	3.3218	1.52929e-24	-14.3	3.34256	7.8424e-25	-14.25	3.41667	1.90506e-25
																				-14.3	3.34256	8.38042e-25	-14.3	3.36332	4.28745e-25	-14.25	3.4375	1.02745e-25
																				-14.3	3.36332	4.5764e-25	-14.3	3.38408	2.33614e-25	-14.25	3.45833	5.52227e-26
																				-14.3	3.38408	2.49037e-25	-14.3	3.40484	1.26866e-25	-14.25	3.47917	2.95784e-26
																				-14.3	3.40484	1.35047e-25	-14.3	3.42561	6.86653e-26	-14.25	3.5	1.57882e-26
																				-14.3	3.42561	7.29775e-26	-14.3	3.44637	3.70402e-26	-14.25	3.52083	8.3982e-27
																				-14.3	3.44637	3.92983e-26	-14.3	3.46713	1.99137e-26	-14.25	3.54167	4.4518e-27
																				-14.3	3.46713	2.10883e-26	-14.3	3.48789	1.06702e-26	-14.25	3.5625	2.35169e-27
																				-14.3	3.48789	1.12769e-26	-14.3	3.50865	5.69809e-27	-14.25	3.58333	1.23799e-27
																				-14.3	3.50865	6.00924e-27	-14.3	3.52941	3.03268e-27	-14.25	3.60417	6.49446e-28
																				-14.3	3.52941	3.19103e-27	-14.3	3.55017	1.60865e-27	-14.25	3.625	3.39516e-28
																				-14.3	3.55017	1.68859e-27	-14.3	3.57093	8.50416e-28	-14.25	3.64583	1.76875e-28
																				-14.3	3.57093	8.90426e-28	-14.3	3.5917	4.48061e-28	-14.25	3.66667	9.18243e-29
																				-14.3	3.5917	4.679e-28	-14.3	3.61246	2.35275e-28	-14.25	3.6875	4.75046e-29
																				-14.3	3.61246	2.45014e-28	-14.3	3.63322	1.23126e-28	-14.25	3.70833	2.44906e-29
																				-14.3	3.63322	1.27852e-28	-14.3	3.65398	6.42177e-29	-14.25	3.72917	1.25819e-29
																				-14.3	3.65398	6.64825e-29	-14.3	3.67474	3.33804e-29	-14.25	3.75	6.44138e-30
																				-14.3	3.67474	3.44499e-29	-14.3	3.6955	1.72925e-29	-14.25	3.77083	3.28619e-30
																				-14.3	3.6955	1.77889e-29	-14.3	3.71626	8.92803e-30	-14.25	3.79167	1.67066e-30
																				-14.3	3.71626	9.15361e-30	-14.3	3.73702	4.59391e-30	-14.25	3.8125	8.46381e-31
																				-14.3	3.73702	4.69371e-30	-14.3	3.75779	2.35579e-30	-14.25	3.83333	4.27291e-31
																				-14.3	3.75779	2.3984e-30	-14.3	3.77855	1.20398e-30	-14.25	3.85417	2.14962e-31
																				-14.3	3.77855	1.22126e-30	-14.3	3.79931	6.13239e-31	-14.25	3.875	1.07765e-31
																				-14.3	3.79931	6.19694e-31	-14.3	3.82007	3.11291e-31	-14.25	3.89583	5.38365e-32
																				-14.3	3.82007	3.13348e-31	-14.3	3.84083	1.57481e-31	-14.25	3.91667	2.68011e-32
																				-14.3	3.84083	1.57891e-31	-14.3	3.86159	7.93994e-32	-14.25	3.9375	1.32956e-32
																				-14.3	3.86159	7.92815e-32	-14.3	3.88235	3.98961e-32	-14.25	3.95833	6.57266e-33
																				-14.3	3.88235	3.96704e-32	-14.3	3.90311	1.99787e-32	-14.25	3.97917	3.23782e-33
																				-14.3	3.90311	1.97808e-32	-14.3	3.92388	9.97075e-33	-14.25	4	1.58943e-33
																				-14.3	3.92388	9.82888e-33	-14.3	3.94464	4.9592e-33	-14.25	4.02083	7.77515e-34
																				-14.3	3.94464	4.86683e-33	-14.3	3.9654	2.45821e-33	-14.25	4.04167	3.79013e-34
																				-14.3	3.9654	2.40144e-33	-14.3	3.98616	1.21436e-33	-14.25	4.0625	1.84109e-34
																				-14.3	3.98616	1.18081e-33	-14.3	4.00692	5.97856e-34	-14.25	4.08333	8.91201e-35
																				-14.3	4.00692	5.78588e-34	-14.3	4.02768	2.93338e-34	-14.25	4.10417	4.29885e-35
																				-14.3	4.02768	2.82516e-34	-14.3	4.04844	1.43436e-34	-14.25	4.125	2.06636e-35
																				-14.3	4.04844	1.37468e-34	-14.3	4.0692	6.98989e-35	-14.25	4.14583	9.8978e-36
																				-14.3	4.0692	6.66566e-35	-14.3	4.08997	3.3947e-35	-14.25	4.16667	4.72441e-36
																				-14.3	4.08997	3.22084e-35	-14.3	4.11073	1.64305e-35	-14.25	4.1875	2.24716e-36
																				-14.3	4.11073	1.55089e-35	-14.3	4.13149	7.92536e-36	-14.25	4.20833	1.06512e-36
																				-14.3	4.13149	7.44175e-36	-14.3	4.15225	3.80982e-36	-14.25	4.22917	5.03085e-37
																				-14.3	4.15225	3.55841e-36	-14.3	4.17301	1.82519e-36	-14.25	4.25	2.36789e-37
																				-14.3	4.17301	1.69559e-36	-14.3	4.19377	8.71422e-37	-14.25	4.27083	1.1106e-37
																				-14.3	4.19377	8.05144e-37	-14.3	4.21453	4.14634e-37	-14.25	4.29167	5.1908e-38
																				-14.3	4.21453	3.80988e-37	-14.3	4.23529	1.96615e-37	-14.25	4.3125	2.41762e-38
																				-14.3	4.23529	1.79654e-37	-14.3	4.25606	9.29148e-38	-14.25	4.33333	1.12207e-38
																				-14.3	4.25606	8.44204e-38	-14.3	4.27682	4.3759e-38	-14.25	4.35417	5.18959e-39
																				-14.3	4.27682	3.95317e-38	-14.3	4.29758	2.05383e-38	-14.25	4.375	2.39179e-39
																				-14.3	4.29758	1.84473e-38	-14.3	4.31834	9.60674e-39	-14.25	4.39583	1.09848e-39
																				-14.3	4.31834	8.57841e-39	-14.3	4.3391	4.47817e-39	-14.25	4.41667	5.02739e-40
																				-14.3	4.3391	3.9753e-39	-14.3	4.35986	2.08036e-39	-14.25	4.4375	2.29283e-40
																				-14.3	4.35986	1.83579e-39	-14.3	4.38062	9.63138e-40	-14.25	4.45833	1.04203e-40
																				-14.3	4.38062	8.44818e-40	-14.3	4.40138	4.44376e-40	-14.25	4.47917	4.71923e-41
																				-14.3	4.40138	3.87431e-40	-14.3	4.42215	2.04327e-40	-14.25	4.5	2.12982e-41
																				-14.3	4.42215	1.77058e-40	-14.3	4.44291	9.36289e-41	-14.25	4.52083	9.57843e-42
																				-14.3	4.44291	8.06358e-41	-14.3	4.46367	4.27569e-41	-14.25	4.54167	4.29267e-42
																				-14.3	4.46367	3.65958e-41	-14.3	4.48443	1.94586e-41	-14.25	4.5625	1.91709e-42
																				-14.3	4.48443	1.65511e-41	-14.3	4.50519	8.82527e-42	-14.25	4.58333	8.5318e-43
																				-14.3	4.50519	7.45956e-42	-14.3	4.52595	3.98891e-42	-14.25	4.60417	3.78374e-43
																				-14.3	4.52595	3.35037e-42	-14.3	4.54671	1.79675e-42	-14.25	4.625	1.67219e-43
																				-14.3	4.54671	1.49956e-42	-14.3	4.56747	8.06551e-43	-14.25	4.64583	7.36431e-44
																				-14.3	4.56747	6.68853e-43	-14.3	4.58824	3.60814e-43	-14.25	4.66667	3.23194e-44
																				-14.3	4.58824	2.97297e-43	-14.3	4.609	1.60858e-43	-14.25	4.6875	1.41345e-44
																				-14.3	4.609	1.31688e-43	-14.3	4.62976	7.14678e-44	-14.25	4.70833	6.15999e-45
																				-14.3	4.62976	5.81293e-44	-14.3	4.65052	3.16435e-44	-14.25	4.72917	2.67526e-45
																				-14.3	4.65052	2.55705e-44	-14.3	4.67128	1.39626e-44	-14.25	4.75	1.15781e-45
																				-14.3	4.67128	1.12094e-44	-14.3	4.69204	6.13978e-45	-14.25	4.77083	4.9934e-46
																				-14.3	4.69204	4.89686e-45	-14.3	4.7128	2.69058e-45	-14.25	4.79167	2.14606e-46
																				-14.3	4.7128	2.13183e-45	-14.3	4.73356	1.17502e-45	-14.25	4.8125	9.19126e-47
																				-14.3	4.73356	9.24878e-46	-14.3	4.75433	5.11388e-46	-14.25	4.83333	3.92279e-47
																				-14.3	4.75433	3.99866e-46	-14.3	4.77509	2.21799e-46	-14.25	4.85417	1.66842e-47
																				-14.3	4.77509	1.72283e-46	-14.3	4.79585	9.58682e-47	-14.25	4.875	7.07136e-48
																				-14.3	4.79585	7.39726e-47	-14.3	4.81661	4.12946e-47	-14.25	4.89583	2.98669e-48
																				-14.3	4.81661	3.16518e-47	-14.3	4.83737	1.77262e-47	-14.25	4.91667	1.25709e-48
																				-14.3	4.83737	1.34966e-47	-14.3	4.85813	7.58304e-48	-14.25	4.9375	5.27274e-49
																				-14.3	4.85813	5.73526e-48	-14.3	4.87889	3.23276e-48	-14.25	4.95833	2.20392e-49
																				-14.3	4.87889	2.42875e-48	-14.3	4.89965	1.37343e-48	-14.25	4.97917	9.18007e-50
																				-14.3	4.89965	1.02497e-48	-14.3	4.92042	5.81493e-49	-14.25	5	3.81056e-50
																				-14.3	4.92042	4.31068e-49	-14.3	4.94118	2.45349e-49	-14.25	5.02083	1.57625e-50
																				-14.3	4.94118	1.80668e-49	-14.3	4.96194	1.03163e-49	-14.25	5.04167	6.49761e-51
																				-14.3	4.96194	7.54607e-50	-14.3	4.9827	4.32284e-50	-14.25	5.0625	2.66917e-51
																				-14.3	4.9827	3.14097e-50	-14.3	5.00346	1.80516e-50	-14.25	5.08333	1.09268e-51
																				-14.3	5.00346	1.3029e-50	-14.3	5.02422	7.51213e-51	-14.25	5.10417	4.45764e-52
																				-14.3	5.02422	5.38595e-51	-14.3	5.04498	3.11539e-51	-14.25	5.125	1.81223e-52
																				-14.3	5.04498	2.21881e-51	-14.3	5.06574	1.28755e-51	-14.25	5.14583	7.34203e-53
																				-14.3	5.06574	9.10923e-52	-14.3	5.08651	5.30291e-52	-14.25	5.16667	2.96426e-53
																				-14.3	5.08651	3.72693e-52	-14.3	5.10727	2.17654e-52	-14.25	5.1875	1.19265e-53
																				-14.3	5.10727	1.51959e-52	-14.3	5.12803	8.90265e-53	-14.25	5.20833	4.78197e-54
																				-14.3	5.12803	6.1746e-53	-14.3	5.14879	3.62888e-53	-14.25	5.22917	1.91073e-54
																				-14.3	5.14879	2.50034e-53	-14.3	5.16955	1.4741e-53	-14.25	5.25	7.60835e-55
																				-14.3	5.16955	1.00902e-53	-14.3	5.19031	5.96732e-54	-14.25	5.27083	3.01912e-55
																				-14.3	5.19031	4.05793e-54	-14.3	5.21107	2.40731e-54	-14.25	5.29167	1.19391e-55
																				-14.3	5.21107	1.62637e-54	-14.3	5.23183	9.67799e-55	-14.25	5.3125	4.705e-56
																				-14.3	5.23183	6.496e-55	-14.3	5.2526	3.87737e-55	-14.25	5.33333	1.84778e-56
																				-14.3	5.2526	2.58572e-55	-14.3	5.27336	1.54806e-55	-14.25	5.35417	7.2317e-57
																				-14.3	5.27336	1.02571e-55	-14.3	5.29412	6.15942e-56	-14.25	5.375	2.82054e-57
																				-14.3	5.29412	4.05492e-56	-14.3	5.31488	2.44224e-56	-14.25	5.39583	1.09629e-57
																				-14.3	5.31488	1.59753e-56	-14.3	5.33564	9.65022e-57	-14.25	5.41667	4.24643e-58
																				-14.3	5.33564	6.2723e-57	-14.3	5.3564	3.8e-57	-14.25	5.4375	1.63917e-58
																				-14.3	5.3564	2.45424e-57	-14.3	5.37716	1.49118e-57	-14.25	5.45833	6.30559e-59
																				-14.3	5.37716	9.57015e-58	-14.3	5.39792	5.83139e-58	-14.25	5.47917	2.4173e-59
																				-14.3	5.39792	3.71906e-58	-14.3	5.41869	2.27255e-58	-14.25	5.5	9.23509e-60
																				-14.3	5.41869	1.44032e-58	-14.3	5.43945	8.82577e-59	-14.25	5.52083	3.51605e-60
																				-14.3	5.43945	5.55903e-59	-14.3	5.46021	3.41578e-59	-14.25	5.54167	1.33406e-60
																				-14.3	5.46021	2.13822e-59	-14.3	5.48097	1.31742e-59	-14.25	5.5625	5.04426e-61
																				-14.3	5.48097	8.1963e-60	-14.3	5.50173	5.06357e-60	-14.25	5.58333	1.90076e-61
																				-14.3	5.50173	3.13111e-60	-14.3	5.52249	1.93949e-60	-14.25	5.60417	7.13774e-62
																				-14.3	5.52249	1.19204e-60	-14.3	5.54325	7.4031e-61	-14.25	5.625	2.67117e-62
																				-14.3	5.54325	4.52272e-61	-14.3	5.56401	2.81603e-61	-14.25	5.64583	9.96202e-63
																				-14.3	5.56401	1.7101e-61	-14.3	5.58478	1.06748e-61	-14.25	5.66667	3.70254e-63
																				-14.3	5.58478	6.44403e-62	-14.3	5.60554	4.03252e-62	-14.25	5.6875	1.37138e-63
																				-14.3	5.60554	2.41996e-62	-14.3	5.6263	1.51807e-62	-14.25	5.70833	5.06204e-64
																				-14.3	5.6263	9.0568e-63	-14.3	5.64706	5.6951e-63	-14.25	5.72917	1.86208e-64
																				-14.3	5.64706	3.37797e-63	-14.3	5.66782	2.12916e-63	-14.25	5.75	6.8262e-65
																				-14.3	5.66782	1.2556e-63	-14.3	5.68858	7.93255e-64	-14.25	5.77083	2.49383e-65
																				-14.3	5.68858	4.65116e-64	-14.3	5.70934	2.94518e-64	-14.25	5.79167	9.07949e-66
																				-14.3	5.70934	1.71707e-64	-14.3	5.7301	1.0897e-64	-14.25	5.8125	3.29431e-66
																				-14.3	5.7301	6.31725e-65	-14.3	5.75087	4.01791e-65	-14.25	5.83333	1.19117e-66
																				-14.3	5.75087	2.31624e-65	-14.3	5.77163	1.47635e-65	-14.25	5.85417	4.29233e-67
																				-14.3	5.77163	8.46359e-66	-14.3	5.79239	5.40594e-66	-14.25	5.875	1.54142e-67
																				-14.3	5.79239	3.08205e-66	-14.3	5.81315	1.97265e-66	-14.25	5.89583	5.51638e-68
																				-14.3	5.81315	1.11851e-66	-14.3	5.83391	7.1734e-67	-14.25	5.91667	1.96742e-68
																				-14.3	5.83391	4.04536e-67	-14.3	5.85467	2.59953e-67	-14.25	5.9375	6.99273e-69
																				-14.3	5.85467	1.4581e-67	-14.3	5.87543	9.38771e-68	-14.25	5.95833	2.47688e-69
																				-14.3	5.87543	5.23763e-68	-14.3	5.89619	3.37847e-68	-14.25	5.97917	8.74322e-70
																				-14.3	5.89619	1.87497e-68	-14.3	5.91696	1.21164e-68	-14.25	6	3.07571e-70
																				-14.3	5.91696	6.68914e-69	-14.3	5.93772	4.33037e-69	-14.2	0	0.01286
																				-14.3	5.93772	2.37826e-69	-14.3	5.95848	1.5423e-69	-14.2	0.02083	0.02604
																				-14.3	5.95848	8.42683e-70	-14.3	5.97924	5.47406e-70	-14.2	0.04167	0.03592
																				-14.3	5.97924	2.97566e-70	-14.3	6	1.93617e-70	-14.2	0.0625	0.04231
																				-14.3	6	1.04717e-70	-14.25	0	0.00313	-14.2	0.08333	0.04643
																				-14.25	0	0.02304	-14.25	0.02076	0.00635	-14.2	0.10417	0.04888
																				-14.25	0.02076	0.04664	-14.25	0.04152	0.00885	-14.2	0.125	0.04999
																				-14.25	0.04152	0.06455	-14.25	0.06228	0.01054	-14.2	0.14583	0.04993
																				-14.25	0.06228	0.07621	-14.25	0.08305	0.01159	-14.2	0.16667	0.04875
																				-14.25	0.08305	0.08351	-14.25	0.10381	0.01203	-14.2	0.1875	0.04644
																				-14.25	0.10381	0.08718	-14.25	0.12457	0.01188	-14.2	0.20833	0.04305
																				-14.25	0.12457	0.08773	-14.25	0.14533	0.01121	-14.2	0.22917	0.03877
																				-14.25	0.14533	0.0857	-14.25	0.16609	0.01019	-14.2	0.25	0.03391
																				-14.25	0.16609	0.08172	-14.25	0.18685	0.00906	-14.2	0.27083	0.02889
																				-14.25	0.18685	0.07643	-14.25	0.20761	0.00807	-14.2	0.29167	0.02418
																				-14.25	0.20761	0.0704	-14.25	0.22837	0.00741	-14.2	0.3125	0.02015
																				-14.25	0.22837	0.06406	-14.25	0.24914	0.00705	-14.2	0.33333	0.01698
																				-14.25	0.24914	0.05764	-14.25	0.2699	0.00683	-14.2	0.35417	0.01458
																				-14.25	0.2699	0.0512	-14.25	0.29066	0.0065	-14.2	0.375	0.01265
																				-14.25	0.29066	0.04472	-14.25	0.31142	0.00593	-14.2	0.39583	0.01089
																				-14.25	0.31142	0.03823	-14.25	0.33218	0.00509	-14.2	0.41667	0.00913
																				-14.25	0.33218	0.03184	-14.25	0.35294	0.00404	-14.2	0.4375	0.00734
																				-14.25	0.35294	0.02576	-14.25	0.3737	0.00288	-14.2	0.45833	0.00559
																				-14.25	0.3737	0.02025	-14.25	0.39446	0.00173	-14.2	0.47917	0.00402
																				-14.25	0.39446	0.01559	-14.25	0.41523	0.000720733	-14.2	0.5	0.00274
																				-14.25	0.41523	0.01196	-14.25	0.43599	0.000259023	-14.2	0.52083	0.00188
																				-14.25	0.43599	0.00939	-14.25	0.45675	0.000721241	-14.2	0.54167	0.00147
																				-14.25	0.45675	0.00765	-14.25	0.47751	0.000993977	-14.2	0.5625	0.00144
																				-14.25	0.47751	0.00639	-14.25	0.49827	0.00103	-14.2	0.58333	0.00158
																				-14.25	0.49827	0.00528	-14.25	0.51903	0.000871694	-14.2	0.60417	0.00178
																				-14.25	0.51903	0.00418	-14.25	0.53979	0.000606028	-14.2	0.625	0.00201
																				-14.25	0.53979	0.00308	-14.25	0.56055	0.000403191	-14.2	0.64583	0.00223
																				-14.25	0.56055	0.00206	-14.25	0.58132	0.000546214	-14.2	0.66667	0.00242
																				-14.25	0.58132	0.00129	-14.25	0.60208	0.000875496	-14.2	0.6875	0.00256
																				-14.25	0.60208	0.000999868	-14.25	0.62284	0.0012	-14.2	0.70833	0.00264
																				-14.25	0.62284	0.00117	-14.25	0.6436	0.00148	-14.2	0.72917	0.00265
																				-14.25	0.6436	0.00143	-14.25	0.66436	0.00169	-14.2	0.75	0.0026
																				-14.25	0.66436	0.00162	-14.25	0.68512	0.00183	-14.2	0.77083	0.0025
																				-14.25	0.68512	0.00173	-14.25	0.70588	0.00192	-14.2	0.79167	0.00237
																				-14.25	0.70588	0.00177	-14.25	0.72664	0.00195	-14.2	0.8125	0.00221
																				-14.25	0.72664	0.00177	-14.25	0.74741	0.00195	-14.2	0.83333	0.00203
																				-14.25	0.74741	0.00177	-14.25	0.76817	0.00191	-14.2	0.85417	0.00185
																				-14.25	0.76817	0.00175	-14.25	0.78893	0.00184	-14.2	0.875	0.00166
																				-14.25	0.78893	0.00172	-14.25	0.80969	0.00175	-14.2	0.89583	0.00148
																				-14.25	0.80969	0.00167	-14.25	0.83045	0.00165	-14.2	0.91667	0.0013
																				-14.25	0.83045	0.0016	-14.25	0.85121	0.00152	-14.2	0.9375	0.00114
																				-14.25	0.85121	0.00151	-14.25	0.87197	0.00139	-14.2	0.95833	0.00097845
																				-14.25	0.87197	0.0014	-14.25	0.89273	0.00126	-14.2	0.97917	0.000834643
																				-14.25	0.89273	0.00128	-14.25	0.9135	0.00112	-14.2	1	0.000704761
																				-14.25	0.9135	0.00115	-14.25	0.93426	0.000986143	-14.2	1.02083	0.000589187
																				-14.25	0.93426	0.00103	-14.25	0.95502	0.000858373	-14.2	1.04167	0.000487788
																				-14.25	0.95502	0.000902262	-14.25	0.97578	0.000738875	-14.2	1.0625	0.000400011
																				-14.25	0.97578	0.000782821	-14.25	0.99654	0.000629211	-14.2	1.08333	0.000324991
																				-14.25	0.99654	0.000671489	-14.25	1.0173	0.000530282	-14.2	1.10417	0.000261651
																				-14.25	1.0173	0.00056978	-14.25	1.03806	0.000442424	-14.2	1.125	0.000208792
																				-14.25	1.03806	0.000478482	-14.25	1.05882	0.000365515	-14.2	1.14583	0.00016517
																				-14.25	1.05882	0.0003978	-14.25	1.07959	0.000299094	-14.2	1.16667	0.000129559
																				-14.25	1.07959	0.000327507	-14.25	1.10035	0.000242451	-14.2	1.1875	0.000100788
																				-14.25	1.10035	0.000267068	-14.25	1.12111	0.000194728	-14.2	1.20833	7.77764e-05
																				-14.25	1.12111	0.000215742	-14.25	1.14187	0.000154982	-14.2	1.22917	5.955e-05
																				-14.25	1.14187	0.000172667	-14.25	1.16263	0.000122246	-14.2	1.25	4.52494e-05
																				-14.25	1.16263	0.000136927	-14.25	1.18339	9.55758e-05	-14.2	1.27083	3.41309e-05
																				-14.25	1.18339	0.000107599	-14.25	1.20415	7.40743e-05	-14.2	1.29167	2.55624e-05
																				-14.25	1.20415	8.37918e-05	-14.25	1.22491	5.69177e-05	-14.2	1.3125	1.90148e-05
																				-14.25	1.22491	6.4669e-05	-14.25	1.24568	4.33653e-05	-14.2	1.33333	1.40522e-05
																				-14.25	1.24568	4.94681e-05	-14.25	1.26644	3.2765e-05	-14.2	1.35417	1.03202e-05
																				-14.25	1.26644	3.75079e-05	-14.25	1.2872	2.45533e-05	-14.2	1.375	7.53467e-06
																				-14.25	1.2872	2.81919e-05	-14.25	1.30796	1.82519e-05	-14.2	1.39583	5.47022e-06
																				-14.25	1.30796	2.10071e-05	-14.25	1.32872	1.34608e-05	-14.2	1.41667	3.9505e-06
																				-14.25	1.32872	1.55198e-05	-14.25	1.34948	9.8509e-06	-14.2	1.4375	2.83886e-06
																				-14.25	1.34948	1.13692e-05	-14.25	1.37024	7.15482e-06	-14.2	1.45833	2.03058e-06
																				-14.25	1.37024	8.25919e-06	-14.25	1.391	5.15848e-06	-14.2	1.47917	1.44616e-06
																				-14.25	1.391	5.9505e-06	-14.25	1.41177	3.69261e-06	-14.2	1.5	1.0258e-06
																				-14.25	1.41177	4.25228e-06	-14.25	1.43253	2.62499e-06	-14.2	1.52083	7.24909e-07
																				-14.25	1.43253	3.01432e-06	-14.25	1.45329	1.85354e-06	-14.2	1.54167	5.10506e-07
																				-14.25	1.45329	2.11983e-06	-14.25	1.47405	1.30035e-06	-14.2	1.5625	3.58368e-07
																				-14.25	1.47405	1.47912e-06	-14.25	1.49481	9.06603e-07	-14.2	1.58333	2.50833e-07
																				-14.25	1.49481	1.0241e-06	-14.25	1.51557	6.28337e-07	-14.2	1.60417	1.75096e-07
																				-14.25	1.51557	7.03671e-07	-14.25	1.53633	4.33032e-07	-14.2	1.625	1.21931e-07
																				-14.25	1.53633	4.79888e-07	-14.25	1.55709	2.96855e-07	-14.2	1.64583	8.47256e-08
																				-14.25	1.55709	3.24871e-07	-14.25	1.57786	2.02503e-07	-14.2	1.66667	5.87613e-08
																				-14.25	1.57786	2.18352e-07	-14.25	1.59862	1.3752e-07	-14.2	1.6875	4.06874e-08
																				-14.25	1.59862	1.45735e-07	-14.25	1.61938	9.30169e-08	-14.2	1.70833	2.81343e-08
																				-14.25	1.61938	9.66159e-08	-14.25	1.64014	6.26992e-08	-14.2	1.72917	1.94325e-08
																				-14.25	1.64014	6.36441e-08	-14.25	1.6609	4.21452e-08	-14.2	1.75	1.34103e-08
																				-14.25	1.6609	4.16769e-08	-14.25	1.68166	2.82708e-08	-14.2	1.77083	9.24813e-09
																				-14.25	1.68166	2.71478e-08	-14.25	1.70242	1.89403e-08	-14.2	1.79167	6.37433e-09
																				-14.25	1.70242	1.76054e-08	-14.25	1.72318	1.26847e-08	-14.2	1.8125	4.39156e-09
																				-14.25	1.72318	1.13796e-08	-14.25	1.74395	8.4999e-09	-14.2	1.83333	3.02421e-09
																				-14.25	1.74395	7.34197e-09	-14.25	1.76471	5.70399e-09	-14.2	1.85417	2.08156e-09
																				-14.25	1.76471	4.73709e-09	-14.25	1.78547	3.83639e-09	-14.2	1.875	1.43184e-09
																				-14.25	1.78547	3.06318e-09	-14.25	1.80623	2.58773e-09	-14.2	1.89583	9.84103e-10
																				-14.25	1.80623	1.9899e-09	-14.25	1.82699	1.75122e-09	-14.2	1.91667	6.75656e-10
																				-14.25	1.82699	1.30165e-09	-14.25	1.84775	1.18913e-09	-14.2	1.9375	4.63262e-10
																				-14.25	1.84775	8.5897e-10	-14.25	1.86851	8.10025e-10	-14.2	1.95833	3.17113e-10
																				-14.25	1.86851	5.72459e-10	-14.25	1.88927	5.53286e-10	-14.2	1.97917	2.16648e-10
																				-14.25	1.88927	3.85302e-10	-14.25	1.91004	3.78695e-10	-14.2	2	1.4768e-10
																				-14.25	1.91004	2.61646e-10	-14.25	1.9308	2.5952e-10	-14.2	2.02083	1.00413e-10
																				-14.25	1.9308	1.78945e-10	-14.25	1.95156	1.77919e-10	-14.2	2.04167	6.80853e-11
																				-14.25	1.95156	1.22995e-10	-14.25	1.97232	1.21923e-10	-14.2	2.0625	4.60269e-11
																				-14.25	1.97232	8.47797e-11	-14.25	1.99308	8.34497e-11	-14.2	2.08333	3.10158e-11
																				-14.25	1.99308	5.84922e-11	-14.25	2.01384	5.70093e-11	-14.2	2.10417	2.08303e-11
																				-14.25	2.01384	4.03298e-11	-14.25	2.0346	3.8851e-11	-14.2	2.125	1.3941e-11
																				-14.25	2.0346	2.77559e-11	-14.25	2.05536	2.63992e-11	-14.2	2.14583	9.29676e-12
																				-14.25	2.05536	1.90507e-11	-14.25	2.07613	1.78795e-11	-14.2	2.16667	6.17699e-12
																				-14.25	2.07613	1.30327e-11	-14.25	2.09689	1.20662e-11	-14.2	2.1875	4.08888e-12
																				-14.25	2.09689	8.88288e-12	-14.25	2.11765	8.11238e-12	-14.2	2.20833	2.6965e-12
																				-14.25	2.11765	6.03077e-12	-14.25	2.13841	5.43283e-12	-14.2	2.22917	1.77156e-12
																				-14.25	2.13841	4.0779e-12	-14.25	2.15917	3.62379e-12	-14.2	2.25	1.1595e-12
																				-14.25	2.15917	2.74616e-12	-14.25	2.17993	2.40733e-12	-14.2	2.27083	7.56041e-13
																				-14.25	2.17993	1.8418e-12	-14.25	2.20069	1.5927e-12	-14.2	2.29167	4.91125e-13
																				-14.25	2.20069	1.23027e-12	-14.25	2.22145	1.04944e-12	-14.2	2.3125	3.17848e-13
																				-14.25	2.22145	8.18512e-13	-14.25	2.24222	6.88688e-13	-14.2	2.33333	2.04947e-13
																				-14.25	2.24222	5.4243e-13	-14.25	2.26298	4.5013e-13	-14.2	2.35417	1.31666e-13
																				-14.25	2.26298	3.58084e-13	-14.25	2.28374	2.9304e-13	-14.2	2.375	8.42823e-14
																				-14.25	2.28374	2.35492e-13	-14.25	2.3045	1.90026e-13	-14.2	2.39583	5.37581e-14
																				-14.25	2.3045	1.54293e-13	-14.25	2.32526	1.2275e-13	-14.2	2.41667	3.41678e-14
																				-14.25	2.32526	1.00719e-13	-14.25	2.34602	7.89915e-14	-14.2	2.4375	2.16407e-14
																				-14.25	2.34602	6.55092e-14	-14.25	2.36678	5.06428e-14	-14.2	2.45833	1.36593e-14
																				-14.25	2.36678	4.24551e-14	-14.25	2.38754	3.2349e-14	-14.2	2.47917	8.59225e-15
																				-14.25	2.38754	2.74164e-14	-14.25	2.4083	2.05891e-14	-14.2	2.5	5.38667e-15
																				-14.25	2.4083	1.76423e-14	-14.25	2.42907	1.30579e-14	-14.2	2.52083	3.36578e-15
																				-14.25	2.42907	1.13128e-14	-14.25	2.44983	8.2527e-15	-14.2	2.54167	2.09613e-15
																				-14.25	2.44983	7.22886e-15	-14.25	2.47059	5.19789e-15	-14.2	2.5625	1.30117e-15
																				-14.25	2.47059	4.60313e-15	-14.25	2.49135	3.2628e-15	-14.2	2.58333	8.05083e-16
																				-14.25	2.49135	2.92095e-15	-14.25	2.51211	2.04129e-15	-14.2	2.60417	4.96537e-16
																				-14.25	2.51211	1.84709e-15	-14.25	2.53287	1.27289e-15	-14.2	2.625	3.05265e-16
																				-14.25	2.53287	1.16397e-15	-14.25	2.55363	7.91155e-16	-14.2	2.64583	1.87078e-16
																				-14.25	2.55363	7.30949e-16	-14.25	2.57439	4.90158e-16	-14.2	2.66667	1.14287e-16
																				-14.25	2.57439	4.5743e-16	-14.25	2.59516	3.02709e-16	-14.2	2.6875	6.95993e-17
																				-14.25	2.59516	2.85269e-16	-14.25	2.61592	1.86355e-16	-14.2	2.70833	4.22522e-17
																				-14.25	2.61592	1.77285e-16	-14.25	2.63668	1.14364e-16	-14.2	2.72917	2.55702e-17
																				-14.25	2.63668	1.09795e-16	-14.25	2.65744	6.99653e-17	-14.2	2.75	1.54262e-17
																				-14.25	2.65744	6.77606e-17	-14.25	2.6782	4.26701e-17	-14.2	2.77083	9.27739e-18
																				-14.25	2.6782	4.16736e-17	-14.25	2.69896	2.59428e-17	-14.2	2.79167	5.56203e-18
																				-14.25	2.69896	2.55406e-17	-14.25	2.71972	1.57241e-17	-14.2	2.8125	3.32415e-18
																				-14.25	2.71972	1.55987e-17	-14.25	2.74048	9.50103e-18	-14.2	2.83333	1.98046e-18
																				-14.25	2.74048	9.49357e-18	-14.25	2.76125	5.72313e-18	-14.2	2.85417	1.17621e-18
																				-14.25	2.76125	5.75779e-18	-14.25	2.78201	3.4368e-18	-14.2	2.875	6.96361e-19
																				-14.25	2.78201	3.4799e-18	-14.25	2.80277	2.05745e-18	-14.2	2.89583	4.10971e-19
																				-14.25	2.80277	2.09586e-18	-14.25	2.82353	1.22789e-18	-14.2	2.91667	2.41775e-19
																				-14.25	2.82353	1.25789e-18	-14.25	2.84429	7.30531e-19	-14.2	2.9375	1.41785e-19
																				-14.25	2.84429	7.52331e-19	-14.25	2.86505	4.33278e-19	-14.2	2.95833	8.28819e-20
																				-14.25	2.86505	4.48394e-19	-14.25	2.88581	2.56176e-19	-14.2	2.97917	4.82946e-20
																				-14.25	2.88581	2.66315e-19	-14.25	2.90657	1.50991e-19	-14.2	3	2.80505e-20
																				-14.25	2.90657	1.57623e-19	-14.25	2.92734	8.87151e-20	-14.2	3.02083	1.62398e-20
																				-14.25	2.92734	9.29665e-20	-14.25	2.9481	5.1961e-20	-14.2	3.04167	9.37157e-21
																				-14.25	2.9481	5.46414e-20	-14.25	2.96886	3.03378e-20	-14.2	3.0625	5.39053e-21
																				-14.25	2.96886	3.2004e-20	-14.25	2.98962	1.76569e-20	-14.2	3.08333	3.09053e-21
																				-14.25	2.98962	1.86799e-20	-14.25	3.01038	1.02438e-20	-14.2	3.10417	1.76609e-21
																				-14.25	3.01038	1.08651e-20	-14.25	3.03114	5.92411e-21	-14.2	3.125	1.00592e-21
																				-14.25	3.03114	6.2977e-21	-14.25	3.0519	3.41503e-21	-14.2	3.14583	5.71058e-22
																				-14.25	3.0519	3.63764e-21	-14.25	3.07266	1.96233e-21	-14.2	3.16667	3.23117e-22
																				-14.25	3.07266	2.09385e-21	-14.25	3.09343	1.12396e-21	-14.2	3.1875	1.82221e-22
																				-14.25	3.09343	1.20106e-21	-14.25	3.11419	6.41688e-22	-14.2	3.20833	1.02421e-22
																				-14.25	3.11419	6.86548e-22	-14.25	3.13495	3.65168e-22	-14.2	3.22917	5.73762e-23
																				-14.25	3.13495	3.91084e-22	-14.25	3.15571	2.07134e-22	-14.2	3.25	3.20346e-23
																				-14.25	3.15571	2.22003e-22	-14.25	3.17647	1.1711e-22	-14.2	3.27083	1.78257e-23
																				-14.25	3.17647	1.25586e-22	-14.25	3.19723	6.59968e-23	-14.2	3.29167	9.88584e-24
																				-14.25	3.19723	7.07969e-23	-14.25	3.21799	3.70706e-23	-14.2	3.3125	5.46405e-24
																				-14.25	3.21799	3.97722e-23	-14.25	3.23875	2.07546e-23	-14.2	3.33333	3.00986e-24
																				-14.25	3.23875	2.22657e-23	-14.25	3.25952	1.15817e-23	-14.2	3.35417	1.65236e-24
																				-14.25	3.25952	1.24218e-23	-14.25	3.28028	6.44169e-24	-14.2	3.375	9.04046e-25
																				-14.25	3.28028	6.90602e-24	-14.25	3.30104	3.57106e-24	-14.2	3.39583	4.92944e-25
																				-14.25	3.30104	3.82615e-24	-14.25	3.3218	1.97315e-24	-14.2	3.41667	2.6787e-25
																				-14.25	3.3218	2.11246e-24	-14.25	3.34256	1.08665e-24	-14.2	3.4375	1.45067e-25
																				-14.25	3.34256	1.16227e-24	-14.25	3.36332	5.96454e-25	-14.2	3.45833	7.82934e-26
																				-14.25	3.36332	6.37263e-25	-14.25	3.38408	3.26307e-25	-14.2	3.47917	4.2111e-26
																				-14.25	3.38408	3.48195e-25	-14.25	3.40484	1.77923e-25	-14.2	3.5	2.25723e-26
																				-14.25	3.40484	1.89592e-25	-14.25	3.42561	9.66933e-26	-14.2	3.52083	1.20577e-26
																				-14.25	3.42561	1.02875e-25	-14.25	3.44637	5.23738e-26	-14.2	3.54167	6.4189e-27
																				-14.25	3.44637	5.56275e-26	-14.25	3.46713	2.82739e-26	-14.2	3.5625	3.40535e-27
																				-14.25	3.46713	2.99752e-26	-14.25	3.48789	1.52127e-26	-14.2	3.58333	1.80038e-27
																				-14.25	3.48789	1.60964e-26	-14.25	3.50865	8.15794e-27	-14.2	3.60417	9.48573e-28
																				-14.25	3.50865	8.61362e-27	-14.25	3.52941	4.36016e-27	-14.2	3.625	4.98055e-28
																				-14.25	3.52941	4.59341e-27	-14.25	3.55017	2.32259e-27	-14.2	3.64583	2.60605e-28
																				-14.25	3.55017	2.44105e-27	-14.25	3.57093	1.23307e-27	-14.2	3.66667	1.35889e-28
																				-14.25	3.57093	1.29274e-27	-14.25	3.5917	6.52457e-28	-14.2	3.6875	7.06132e-29
																				-14.25	3.5917	6.8224e-28	-14.25	3.61246	3.44079e-28	-14.2	3.70833	3.65664e-29
																				-14.25	3.61246	3.58802e-28	-14.25	3.63322	1.80846e-28	-14.2	3.72917	1.88701e-29
																				-14.25	3.63322	1.88046e-28	-14.25	3.65398	9.47335e-29	-14.2	3.75	9.70417e-30
																				-14.25	3.65398	9.82121e-29	-14.25	3.67474	4.94584e-29	-14.2	3.77083	4.97321e-30
																				-14.25	3.67474	5.11161e-29	-14.25	3.6955	2.57346e-29	-14.2	3.79167	2.53985e-30
																				-14.25	3.6955	2.6512e-29	-14.25	3.71626	1.33455e-29	-14.2	3.8125	1.29262e-30
																				-14.25	3.71626	1.37031e-29	-14.25	3.73702	6.89752e-30	-14.2	3.83333	6.55582e-31
																				-14.25	3.73702	7.05809e-30	-14.25	3.75779	3.55296e-30	-14.2	3.85417	3.31339e-31
																				-14.25	3.75779	3.62283e-30	-14.25	3.77855	1.824e-30	-14.2	3.875	1.66882e-31
																				-14.25	3.77855	1.8531e-30	-14.25	3.79931	9.33252e-31	-14.2	3.89583	8.37598e-32
																				-14.25	3.79931	9.44591e-31	-14.25	3.82007	4.75893e-31	-14.2	3.91667	4.1894e-32
																				-14.25	3.82007	4.79822e-31	-14.25	3.84083	2.41856e-31	-14.2	3.9375	2.08813e-32
																				-14.25	3.84083	2.4289e-31	-14.25	3.86159	1.22501e-31	-14.2	3.95833	1.03717e-32
																				-14.25	3.86159	1.22526e-31	-14.25	3.88235	6.18385e-32	-14.2	3.97917	5.13374e-33
																				-14.25	3.88235	6.15947e-32	-14.25	3.90311	3.11109e-32	-14.2	4	2.53224e-33
																				-14.25	3.90311	3.08567e-32	-14.25	3.92388	1.55991e-32	-14.2	4.02083	1.2447e-33
																				-14.25	3.92388	1.54045e-32	-14.25	3.94464	7.7951e-33	-14.2	4.04167	6.09697e-34
																				-14.25	3.94464	7.66372e-33	-14.25	3.9654	3.88219e-33	-14.2	4.0625	2.97612e-34
																				-14.25	3.9654	3.79948e-33	-14.25	3.98616	1.92692e-33	-14.2	4.08333	1.44769e-34
																				-14.25	3.98616	1.87717e-33	-14.25	4.00692	9.53199e-34	-14.2	4.10417	7.01758e-35
																				-14.25	4.00692	9.24219e-34	-14.25	4.02768	4.69932e-34	-14.2	4.125	3.38991e-35
																				-14.25	4.02768	4.53462e-34	-14.25	4.04844	2.30897e-34	-14.2	4.14583	1.63183e-35
																				-14.25	4.04844	2.21718e-34	-14.25	4.0692	1.13066e-34	-14.2	4.16667	7.82803e-36
																				-14.25	4.0692	1.08033e-34	-14.25	4.08997	5.5179e-35	-14.2	4.1875	3.74212e-36
																				-14.25	4.08997	5.24571e-35	-14.25	4.11073	2.68378e-35	-14.2	4.20833	1.78267e-36
																				-14.25	4.11073	2.53833e-35	-14.25	4.13149	1.30091e-35	-14.2	4.22917	8.46274e-37
																				-14.25	4.13149	1.22402e-35	-14.25	4.15225	6.28461e-36	-14.2	4.25	4.0035e-37
																				-14.25	4.15225	5.88197e-36	-14.25	4.17301	3.02577e-36	-14.2	4.27083	1.88737e-37
																				-14.25	4.17301	2.81679e-36	-14.25	4.19377	1.45185e-36	-14.2	4.29167	8.86675e-38
																				-14.25	4.19377	1.34425e-36	-14.25	4.21453	6.9428e-37	-14.2	4.3125	4.15107e-38
																				-14.25	4.21453	6.39301e-37	-14.25	4.23529	3.30883e-37	-14.2	4.33333	1.93662e-38
																				-14.25	4.23529	3.02989e-37	-14.25	4.25606	1.57159e-37	-14.2	4.35417	9.00365e-39
																				-14.25	4.25606	1.43102e-37	-14.25	4.27682	7.43927e-38	-14.2	4.375	4.1714e-39
																				-14.25	4.27682	6.73536e-38	-14.25	4.29758	3.50951e-38	-14.2	4.39583	1.92591e-39
																				-14.25	4.29758	3.15918e-38	-14.25	4.31834	1.65001e-38	-14.2	4.41667	8.86091e-40
																				-14.25	4.31834	1.47668e-38	-14.25	4.3391	7.73129e-39	-14.2	4.4375	4.06267e-40
																				-14.25	4.3391	6.87859e-39	-14.25	4.35986	3.61028e-39	-14.2	4.45833	1.85625e-40
																				-14.25	4.35986	3.19309e-39	-14.25	4.38062	1.68017e-39	-14.2	4.47917	8.45184e-41
																				-14.25	4.38062	1.47714e-39	-14.25	4.40138	7.79268e-40	-14.2	4.5	3.83493e-41
																				-14.25	4.40138	6.80978e-40	-14.25	4.42215	3.602e-40	-14.2	4.52083	1.73403e-41
																				-14.25	4.42215	3.12856e-40	-14.25	4.44291	1.65929e-40	-14.2	4.54167	7.81352e-42
																				-14.25	4.44291	1.43238e-40	-14.25	4.46367	7.61767e-41	-14.2	4.5625	3.50856e-42
																				-14.25	4.46367	6.5354e-41	-14.25	4.48443	3.48533e-41	-14.2	4.58333	1.57002e-42
																				-14.25	4.48443	2.97159e-41	-14.25	4.50519	1.58922e-41	-14.2	4.60417	7.00122e-43
																				-14.25	4.50519	1.3465e-41	-14.25	4.52595	7.22182e-42	-14.2	4.625	3.11126e-43
																				-14.25	4.52595	6.08037e-42	-14.25	4.54671	3.27061e-42	-14.2	4.64583	1.37782e-43
																				-14.25	4.54671	2.73625e-42	-14.25	4.56747	1.47615e-42	-14.2	4.66667	6.08056e-44
																				-14.25	4.56747	1.22711e-42	-14.25	4.58824	6.63971e-43	-14.2	4.6875	2.67417e-44
																				-14.25	4.58824	5.48426e-43	-14.25	4.609	2.97637e-43	-14.2	4.70833	1.17201e-44
																				-14.25	4.609	2.44262e-43	-14.25	4.62976	1.32967e-43	-14.2	4.72917	5.1188e-45
																				-14.25	4.62976	1.08418e-43	-14.25	4.65052	5.91996e-44	-14.2	4.75	2.22793e-45
																				-14.25	4.65052	4.79568e-44	-14.25	4.67128	2.6267e-44	-14.2	4.77083	9.66345e-46
																				-14.25	4.67128	2.11401e-44	-14.25	4.69204	1.1615e-44	-14.2	4.79167	4.17696e-46
																				-14.25	4.69204	9.28688e-45	-14.25	4.7128	5.11853e-45	-14.2	4.8125	1.79923e-46
																				-14.25	4.7128	4.06575e-45	-14.25	4.73356	2.24795e-45	-14.2	4.83333	7.72342e-47
																				-14.25	4.73356	1.77386e-45	-14.25	4.75433	9.83886e-46	-14.2	4.85417	3.30394e-47
																				-14.25	4.75433	7.71269e-46	-14.25	4.77509	4.29159e-46	-14.2	4.875	1.40849e-47
																				-14.25	4.77509	3.34196e-46	-14.25	4.79585	1.86555e-46	-14.2	4.89583	5.9838e-48
																				-14.25	4.79585	1.44314e-46	-14.25	4.81661	8.08187e-47	-14.2	4.91667	2.53338e-48
																				-14.25	4.81661	6.21044e-47	-14.25	4.83737	3.48924e-47	-14.2	4.9375	1.06887e-48
																				-14.25	4.83737	2.66347e-47	-14.25	4.85813	1.50129e-47	-14.2	4.95833	4.49416e-49
																				-14.25	4.85813	1.13837e-47	-14.25	4.87889	6.43743e-48	-14.2	4.97917	1.88311e-49
																				-14.25	4.87889	4.84879e-48	-14.25	4.89965	2.75089e-48	-14.2	5	7.8633e-50
																				-14.25	4.89965	2.05823e-48	-14.25	4.92042	1.17152e-48	-14.2	5.02083	3.27219e-50
																				-14.25	4.92042	8.70696e-49	-14.25	4.94118	4.97207e-49	-14.2	5.04167	1.35698e-50
																				-14.25	4.94118	3.67073e-49	-14.25	4.96194	2.103e-49	-14.2	5.0625	5.60809e-51
																				-14.25	4.96194	1.54224e-49	-14.25	4.9827	8.86449e-50	-14.2	5.08333	2.30973e-51
																				-14.25	4.9827	6.45752e-50	-14.25	5.00346	3.72375e-50	-14.2	5.10417	9.48007e-52
																				-14.25	5.00346	2.6946e-50	-14.25	5.02422	1.55891e-50	-14.2	5.125	3.87764e-52
																				-14.25	5.02422	1.12057e-50	-14.25	5.04498	6.50387e-51	-14.2	5.14583	1.58063e-52
																				-14.25	5.04498	4.64405e-51	-14.25	5.06574	2.70418e-51	-14.2	5.16667	6.42097e-53
																				-14.25	5.06574	1.91811e-51	-14.25	5.08651	1.1205e-51	-14.2	5.1875	2.59943e-53
																				-14.25	5.08651	7.89522e-52	-14.25	5.10727	4.62697e-52	-14.2	5.20833	1.04873e-53
																				-14.25	5.10727	3.23872e-52	-14.25	5.12803	1.90412e-52	-14.2	5.22917	4.21655e-54
																				-14.25	5.12803	1.32404e-52	-14.25	5.14879	7.80914e-53	-14.2	5.25	1.68951e-54
																				-14.25	5.14879	5.39441e-53	-14.25	5.16955	3.19171e-53	-14.2	5.27083	6.7464e-55
																				-14.25	5.16955	2.19032e-53	-14.25	5.19031	1.30003e-53	-14.2	5.29167	2.68469e-55
																				-14.25	5.19031	8.86317e-54	-14.25	5.21107	5.27708e-54	-14.2	5.3125	1.0647e-55
																				-14.25	5.21107	3.5743e-54	-14.25	5.23183	2.13474e-54	-14.2	5.33333	4.20795e-56
																				-14.25	5.23183	1.43652e-54	-14.25	5.2526	8.60608e-55	-14.2	5.35417	1.65739e-56
																				-14.25	5.2526	5.75377e-55	-14.25	5.27336	3.45761e-55	-14.2	5.375	6.50568e-57
																				-14.25	5.27336	2.29676e-55	-14.25	5.29412	1.38438e-55	-14.2	5.39583	2.54491e-57
																				-14.25	5.29412	9.13687e-56	-14.25	5.31488	5.5239e-56	-14.2	5.41667	9.92119e-58
																				-14.25	5.31488	3.62245e-56	-14.25	5.33564	2.19657e-56	-14.2	5.4375	3.85451e-58
																				-14.25	5.33564	1.43129e-56	-14.25	5.3564	8.7047e-57	-14.2	5.45833	1.49241e-58
																				-14.25	5.3564	5.63606e-57	-14.25	5.37716	3.43773e-57	-14.2	5.47917	5.75865e-59
																				-14.25	5.37716	2.2118e-57	-14.25	5.39792	1.353e-57	-14.2	5.5	2.21446e-59
																				-14.25	5.39792	8.65047e-58	-14.25	5.41869	5.3068e-58	-14.2	5.52083	8.48651e-60
																				-14.25	5.41869	3.37176e-58	-14.25	5.43945	2.07432e-58	-14.2	5.54167	3.2412e-60
																				-14.25	5.43945	1.30977e-58	-14.25	5.46021	8.08032e-59	-14.2	5.5625	1.23367e-60
																				-14.25	5.46021	5.0706e-59	-14.25	5.48097	3.13681e-59	-14.2	5.58333	4.67958e-61
																				-14.25	5.48097	1.95635e-59	-14.25	5.50173	1.21355e-59	-14.2	5.60417	1.76901e-61
																				-14.25	5.50173	7.52243e-60	-14.25	5.52249	4.67879e-60	-14.2	5.625	6.66455e-62
																				-14.25	5.52249	2.88266e-60	-14.25	5.54325	1.7977e-60	-14.2	5.64583	2.50224e-62
																				-14.25	5.54325	1.10092e-60	-14.25	5.56401	6.88351e-61	-14.2	5.66667	9.36272e-63
																				-14.25	5.56401	4.19024e-61	-14.25	5.58478	2.62669e-61	-14.2	5.6875	3.49135e-63
																				-14.25	5.58478	1.58946e-61	-14.25	5.60554	9.98887e-62	-14.2	5.70833	1.29748e-63
																				-14.25	5.60554	6.00875e-62	-14.25	5.6263	3.78556e-62	-14.2	5.72917	4.80538e-64
																				-14.25	5.6263	2.26384e-62	-14.25	5.64706	1.42972e-62	-14.2	5.75	1.77367e-64
																				-14.25	5.64706	8.50023e-63	-14.25	5.66782	5.38122e-63	-14.2	5.77083	6.52429e-65
																				-14.25	5.66782	3.18084e-63	-14.25	5.68858	2.01844e-63	-14.2	5.79167	2.39174e-65
																				-14.25	5.68858	1.18626e-63	-14.25	5.70934	7.54499e-64	-14.2	5.8125	8.73799e-66
																				-14.25	5.70934	4.40901e-64	-14.25	5.7301	2.81065e-64	-14.2	5.83333	3.18147e-66
																				-14.25	5.7301	1.63316e-64	-14.25	5.75087	1.04343e-64	-14.2	5.85417	1.15442e-66
																				-14.25	5.75087	6.02896e-65	-14.25	5.77163	3.86033e-65	-14.2	5.875	4.17461e-67
																				-14.25	5.77163	2.2181e-65	-14.25	5.79239	1.42329e-65	-14.2	5.89583	1.50448e-67
																				-14.25	5.79239	8.13293e-66	-14.25	5.81315	5.22959e-66	-14.2	5.91667	5.40354e-68
																				-14.25	5.81315	2.97192e-66	-14.25	5.83391	1.91491e-66	-14.2	5.9375	1.93414e-68
																				-14.25	5.83391	1.08232e-66	-14.25	5.85467	6.98771e-67	-14.2	5.95833	6.89947e-69
																				-14.25	5.85467	3.92822e-67	-14.25	5.87543	2.54113e-67	-14.2	5.97917	2.4528e-69
																				-14.25	5.87543	1.4209e-67	-14.25	5.89619	9.20928e-68	-14.2	6	8.69015e-70
																				-14.25	5.89619	5.12219e-68	-14.25	5.91696	3.32606e-68	-14.15	0	0.01286
																				-14.25	5.91696	1.84024e-68	-14.25	5.93772	1.19712e-68	-14.15	0.02083	0.02604
																				-14.25	5.93772	6.58897e-69	-14.25	5.95848	4.29392e-69	-14.15	0.04167	0.03593
																				-14.25	5.95848	2.35118e-69	-14.25	5.97924	1.53488e-69	-14.15	0.0625	0.04232
																				-14.25	5.97924	8.36139e-70	-14.25	6	5.46763e-70	-14.15	0.08333	0.04645
																				-14.25	6	2.96344e-70	-14.2	0	0.00313	-14.15	0.10417	0.04891
																				-14.2	0	0.02304	-14.2	0.02076	0.00635	-14.15	0.125	0.05003
																				-14.2	0.02076	0.04664	-14.2	0.04152	0.00885	-14.15	0.14583	0.04999
																				-14.2	0.04152	0.06455	-14.2	0.06228	0.01054	-14.15	0.16667	0.04882
																				-14.2	0.06228	0.07623	-14.2	0.08305	0.01159	-14.15	0.1875	0.04653
																				-14.2	0.08305	0.08354	-14.2	0.10381	0.01204	-14.15	0.20833	0.04316
																				-14.2	0.10381	0.08723	-14.2	0.12457	0.01189	-14.15	0.22917	0.03889
																				-14.2	0.12457	0.0878	-14.2	0.14533	0.01122	-14.15	0.25	0.03403
																				-14.2	0.14533	0.0858	-14.2	0.16609	0.01021	-14.15	0.27083	0.02901
																				-14.2	0.16609	0.08185	-14.2	0.18685	0.00908	-14.15	0.29167	0.0243
																				-14.2	0.18685	0.07658	-14.2	0.20761	0.00809	-14.15	0.3125	0.02027
																				-14.2	0.20761	0.07058	-14.2	0.22837	0.00743	-14.15	0.33333	0.01709
																				-14.2	0.22837	0.06425	-14.2	0.24914	0.00708	-14.15	0.35417	0.01468
																				-14.2	0.24914	0.05784	-14.2	0.2699	0.00685	-14.15	0.375	0.01275
																				-14.2	0.2699	0.05141	-14.2	0.29066	0.00653	-14.15	0.39583	0.01098
																				-14.2	0.29066	0.04493	-14.2	0.31142	0.00596	-14.15	0.41667	0.00921
																				-14.2	0.31142	0.03844	-14.2	0.33218	0.00512	-14.15	0.4375	0.00741
																				-14.2	0.33218	0.03204	-14.2	0.35294	0.00407	-14.15	0.45833	0.00565
																				-14.2	0.35294	0.02594	-14.2	0.3737	0.0029	-14.15	0.47917	0.00407
																				-14.2	0.3737	0.02041	-14.2	0.39446	0.00174	-14.15	0.5	0.00278
																				-14.2	0.39446	0.01573	-14.2	0.41523	0.000730577	-14.15	0.52083	0.00191
																				-14.2	0.41523	0.01209	-14.2	0.43599	0.000264877	-14.15	0.54167	0.0015
																				-14.2	0.43599	0.0095	-14.2	0.45675	0.00072712	-14.15	0.5625	0.00146
																				-14.2	0.45675	0.00775	-14.2	0.47751	0.001	-14.15	0.58333	0.0016
																				-14.2	0.47751	0.00647	-14.2	0.49827	0.00104	-14.15	0.60417	0.0018
																				-14.2	0.49827	0.00535	-14.2	0.51903	0.00088035	-14.15	0.625	0.00203
																				-14.2	0.51903	0.00423	-14.2	0.53979	0.000611185	-14.15	0.64583	0.00226
																				-14.2	0.53979	0.00312	-14.2	0.56055	0.000403137	-14.15	0.66667	0.00246
																				-14.2	0.56055	0.00209	-14.2	0.58132	0.000547492	-14.15	0.6875	0.0026
																				-14.2	0.58132	0.0013	-14.2	0.60208	0.000882587	-14.15	0.70833	0.00268
																				-14.2	0.60208	0.001	-14.2	0.62284	0.00122	-14.15	0.72917	0.00269
																				-14.2	0.62284	0.00118	-14.2	0.6436	0.0015	-14.15	0.75	0.00265
																				-14.2	0.6436	0.00145	-14.2	0.66436	0.00171	-14.15	0.77083	0.00255
																				-14.2	0.66436	0.00164	-14.2	0.68512	0.00186	-14.15	0.79167	0.00242
																				-14.2	0.68512	0.00175	-14.2	0.70588	0.00195	-14.15	0.8125	0.00226
																				-14.2	0.70588	0.00179	-14.2	0.72664	0.00199	-14.15	0.83333	0.00208
																				-14.2	0.72664	0.0018	-14.2	0.74741	0.00199	-14.15	0.85417	0.00189
																				-14.2	0.74741	0.0018	-14.2	0.76817	0.00195	-14.15	0.875	0.00171
																				-14.2	0.76817	0.00178	-14.2	0.78893	0.00188	-14.15	0.89583	0.00152
																				-14.2	0.78893	0.00175	-14.2	0.80969	0.00179	-14.15	0.91667	0.00134
																				-14.2	0.80969	0.0017	-14.2	0.83045	0.00168	-14.15	0.9375	0.00117
																				-14.2	0.83045	0.00163	-14.2	0.85121	0.00156	-14.15	0.95833	0.00101
																				-14.2	0.85121	0.00154	-14.2	0.87197	0.00143	-14.15	0.97917	0.000861808
																				-14.2	0.87197	0.00143	-14.2	0.89273	0.00129	-14.15	1	0.000728711
																				-14.2	0.89273	0.00131	-14.2	0.9135	0.00115	-14.15	1.02083	0.000610071
																				-14.2	0.9135	0.00119	-14.2	0.93426	0.00102	-14.15	1.04167	0.000505804
																				-14.2	0.93426	0.00106	-14.2	0.95502	0.000884994	-14.15	1.0625	0.000415392
																				-14.2	0.95502	0.00093013	-14.2	0.97578	0.000762845	-14.15	1.08333	0.000337988
																				-14.2	0.97578	0.000808135	-14.2	0.99654	0.000650538	-14.15	1.10417	0.000272524
																				-14.2	0.99654	0.000694191	-14.2	1.0173	0.000549041	-14.15	1.125	0.0002178
																				-14.2	1.0173	0.000589897	-14.2	1.03806	0.000458741	-14.15	1.14583	0.000172563
																				-14.2	1.03806	0.000496105	-14.2	1.05882	0.000379559	-14.15	1.16667	0.00013557
																				-14.2	1.05882	0.000413071	-14.2	1.07959	0.000311054	-14.15	1.1875	0.000105631
																				-14.2	1.07959	0.0003406	-14.2	1.10035	0.000252534	-14.15	1.20833	8.1644e-05
																				-14.2	1.10035	0.000278177	-14.2	1.12111	0.000203143	-14.15	1.22917	6.26122e-05
																				-14.2	1.12111	0.000225073	-14.2	1.14187	0.000161936	-14.15	1.25	4.76537e-05
																				-14.2	1.14187	0.000180426	-14.2	1.16263	0.000127937	-14.15	1.27083	3.60034e-05
																				-14.2	1.16263	0.000143315	-14.2	1.18339	0.000100189	-14.15	1.29167	2.70093e-05
																				-14.2	1.18339	0.000112807	-14.2	1.20415	7.77783e-05	-14.15	1.3125	2.01245e-05
																				-14.2	1.20415	8.79967e-05	-14.2	1.22491	5.98643e-05	-14.15	1.33333	1.48971e-05
																				-14.2	1.22491	6.80313e-05	-14.2	1.24568	4.56879e-05	-14.15	1.35417	1.09592e-05
																				-14.2	1.24568	5.21312e-05	-14.2	1.26644	3.45792e-05	-14.15	1.375	8.01462e-06
																				-14.2	1.26644	3.95972e-05	-14.2	1.2872	2.59579e-05	-14.15	1.39583	5.82851e-06
																				-14.2	1.2872	2.98157e-05	-14.2	1.30796	1.93299e-05	-14.15	1.41667	4.21639e-06
																				-14.2	1.30796	2.22574e-05	-14.2	1.32872	1.42811e-05	-14.15	1.4375	3.0351e-06
																				-14.2	1.32872	1.64738e-05	-14.2	1.34948	1.04699e-05	-14.15	1.45833	2.17466e-06
																				-14.2	1.34948	1.20905e-05	-14.2	1.37024	7.61805e-06	-14.15	1.47917	1.55143e-06
																				-14.2	1.37024	8.79969e-06	-14.2	1.391	5.5024e-06	-14.15	1.5	1.10236e-06
																				-14.2	1.391	6.35194e-06	-14.2	1.41177	3.94596e-06	-14.15	1.52083	7.80361e-07
																				-14.2	1.41177	4.54784e-06	-14.2	1.43253	2.8102e-06	-14.15	1.54167	5.50511e-07
																				-14.2	1.43253	3.23005e-06	-14.2	1.45329	1.98795e-06	-14.15	1.5625	3.87125e-07
																				-14.2	1.45329	2.27596e-06	-14.2	1.47405	1.3972e-06	-14.15	1.58333	2.71435e-07
																				-14.2	1.47405	1.59116e-06	-14.2	1.49481	9.7591e-07	-14.15	1.60417	1.8981e-07
																				-14.2	1.49481	1.10384e-06	-14.2	1.51557	6.77608e-07	-14.15	1.625	1.32411e-07
																				-14.2	1.51557	7.59961e-07	-14.2	1.53633	4.67837e-07	-14.15	1.64583	9.21703e-08
																				-14.2	1.53633	5.193e-07	-14.2	1.55709	3.21295e-07	-14.15	1.66667	6.40381e-08
																				-14.2	1.55709	3.52247e-07	-14.2	1.57786	2.19568e-07	-14.15	1.6875	4.44203e-08
																				-14.2	1.57786	2.37217e-07	-14.2	1.59862	1.49372e-07	-14.15	1.70833	3.07706e-08
																				-14.2	1.59862	1.58636e-07	-14.2	1.61938	1.01209e-07	-14.15	1.72917	2.12918e-08
																				-14.2	1.61938	1.0537e-07	-14.2	1.64014	6.83378e-08	-14.15	1.75	1.47203e-08
																				-14.2	1.64014	6.95417e-08	-14.2	1.6609	4.60118e-08	-14.15	1.77083	1.01703e-08
																				-14.2	1.6609	4.56221e-08	-14.2	1.68166	3.09145e-08	-14.15	1.79167	7.0231e-09
																				-14.2	1.68166	2.97697e-08	-14.2	1.70242	2.0744e-08	-14.15	1.8125	4.8478e-09
																				-14.2	1.70242	1.93375e-08	-14.2	1.72318	1.39139e-08	-14.15	1.83333	3.34494e-09
																				-14.2	1.72318	1.25181e-08	-14.2	1.74395	9.33753e-09	-14.15	1.85417	2.30695e-09
																				-14.2	1.74395	8.08758e-09	-14.2	1.76471	6.27532e-09	-14.15	1.875	1.59015e-09
																				-14.2	1.76471	5.2244e-09	-14.2	1.78547	4.22688e-09	-14.15	1.89583	1.09524e-09
																				-14.2	1.78547	3.38176e-09	-14.2	1.80623	2.85541e-09	-14.15	1.91667	7.53598e-10
																				-14.2	1.80623	2.1988e-09	-14.2	1.82699	1.93538e-09	-14.15	1.9375	5.17862e-10
																				-14.2	1.82699	1.43947e-09	-14.2	1.84775	1.31634e-09	-14.15	1.95833	3.55304e-10
																				-14.2	1.84775	9.50716e-10	-14.2	1.86851	8.9826e-10	-14.15	1.97917	2.43312e-10
																				-14.2	1.86851	6.34219e-10	-14.2	1.88927	6.14708e-10	-14.15	2	1.66255e-10
																				-14.2	1.88927	4.27385e-10	-14.2	1.91004	4.2158e-10	-14.15	2.02083	1.13321e-10
																				-14.2	1.91004	2.90658e-10	-14.2	1.9308	2.89526e-10	-14.15	2.04167	7.70295e-11
																				-14.2	1.9308	1.99144e-10	-14.2	1.95156	1.98937e-10	-14.15	2.0625	5.22056e-11
																				-14.2	1.95156	1.37164e-10	-14.2	1.97232	1.36647e-10	-14.15	2.08333	3.527e-11
																				-14.2	1.97232	9.47644e-11	-14.2	1.99308	9.37552e-11	-14.15	2.10417	2.37492e-11
																				-14.2	1.99308	6.55431e-11	-14.2	2.01384	6.42105e-11	-14.15	2.125	1.59364e-11
																				-14.2	2.01384	4.53089e-11	-14.2	2.0346	4.38709e-11	-14.15	2.14583	1.06558e-11
																				-14.2	2.0346	3.12664e-11	-14.2	2.05536	2.98883e-11	-14.15	2.16667	7.09895e-12
																				-14.2	2.05536	2.15188e-11	-14.2	2.07613	2.02963e-11	-14.15	2.1875	4.71191e-12
																				-14.2	2.07613	1.47617e-11	-14.2	2.09689	1.3734e-11	-14.15	2.20833	3.11585e-12
																				-14.2	2.09689	1.00894e-11	-14.2	2.11765	9.25872e-12	-14.15	2.22917	2.0527e-12
																				-14.2	2.11765	6.86895e-12	-14.2	2.13841	6.21746e-12	-14.15	2.25	1.34722e-12
																				-14.2	2.13841	4.65762e-12	-14.2	2.15917	4.15855e-12	-14.15	2.27083	8.80892e-13
																				-14.2	2.15917	3.14531e-12	-14.2	2.17993	2.77021e-12	-14.15	2.29167	5.73832e-13
																				-14.2	2.17993	2.11539e-12	-14.2	2.20069	1.83787e-12	-14.15	2.3125	3.72421e-13
																				-14.2	2.20069	1.41698e-12	-14.2	2.22145	1.21436e-12	-14.15	2.33333	2.40817e-13
																				-14.2	2.22145	9.45371e-13	-14.2	2.24222	7.99145e-13	-14.15	2.35417	1.55152e-13
																				-14.2	2.24222	6.28259e-13	-14.2	2.26298	5.23793e-13	-14.15	2.375	9.96009e-14
																				-14.2	2.26298	4.15912e-13	-14.2	2.28374	3.41957e-13	-14.15	2.39583	6.37122e-14
																				-14.2	2.28374	2.74296e-13	-14.2	2.3045	2.22375e-13	-14.15	2.41667	4.0612e-14
																				-14.2	2.3045	1.80227e-13	-14.2	2.32526	1.44055e-13	-14.15	2.4375	2.57975e-14
																				-14.2	2.32526	1.17985e-13	-14.2	2.34602	9.29666e-14	-14.15	2.45833	1.63309e-14
																				-14.2	2.34602	7.69594e-14	-14.2	2.36678	5.97735e-14	-14.15	2.47917	1.03031e-14
																				-14.2	2.36678	5.00199e-14	-14.2	2.38754	3.82915e-14	-14.15	2.5	6.47849e-15
																				-14.2	2.38754	3.23955e-14	-14.2	2.4083	2.4442e-14	-14.15	2.52083	4.06012e-15
																				-14.2	2.4083	2.09073e-14	-14.2	2.42907	1.55466e-14	-14.15	2.54167	2.53618e-15
																				-14.2	2.42907	1.34461e-14	-14.2	2.44983	9.85434e-15	-14.15	2.5625	1.57911e-15
																				-14.2	2.44983	8.61754e-15	-14.2	2.47059	6.22495e-15	-14.15	2.58333	9.80045e-16
																				-14.2	2.47059	5.50384e-15	-14.2	2.49135	3.91907e-15	-14.15	2.60417	6.06308e-16
																				-14.2	2.49135	3.50305e-15	-14.2	2.51211	2.45918e-15	-14.15	2.625	3.73907e-16
																				-14.2	2.51211	2.22192e-15	-14.2	2.53287	1.53807e-15	-14.15	2.64583	2.29861e-16
																				-14.2	2.53287	1.40447e-15	-14.2	2.55363	9.58865e-16	-14.15	2.66667	1.40866e-16
																				-14.2	2.55363	8.84703e-16	-14.2	2.57439	5.95868e-16	-14.15	2.6875	8.60578e-17
																				-14.2	2.57439	5.55374e-16	-14.2	2.59516	3.69119e-16	-14.15	2.70833	5.24109e-17
																				-14.2	2.59516	3.47437e-16	-14.2	2.61592	2.27939e-16	-14.15	2.72917	3.18202e-17
																				-14.2	2.61592	2.16604e-16	-14.2	2.63668	1.40319e-16	-14.15	2.75	1.92592e-17
																				-14.2	2.63668	1.34572e-16	-14.2	2.65744	8.61122e-17	-14.15	2.77083	1.16205e-17
																				-14.2	2.65744	8.33191e-17	-14.2	2.6782	5.26833e-17	-14.15	2.79167	6.98977e-18
																				-14.2	2.6782	5.14081e-17	-14.2	2.69896	3.21324e-17	-14.15	2.8125	4.19133e-18
																				-14.2	2.69896	3.16093e-17	-14.2	2.71972	1.9538e-17	-14.15	2.83333	2.50548e-18
																				-14.2	2.71972	1.93684e-17	-14.2	2.74048	1.18436e-17	-14.15	2.85417	1.49305e-18
																				-14.2	2.74048	1.18269e-17	-14.2	2.76125	7.15743e-18	-14.15	2.875	8.86954e-19
																				-14.2	2.76125	7.19683e-18	-14.2	2.78201	4.31219e-18	-14.15	2.89583	5.25251e-19
																				-14.2	2.78201	4.36423e-18	-14.2	2.80277	2.59003e-18	-14.15	2.91667	3.10074e-19
																				-14.2	2.80277	2.63735e-18	-14.2	2.82353	1.55088e-18	-14.15	2.9375	1.82472e-19
																				-14.2	2.82353	1.58827e-18	-14.2	2.84429	9.2579e-19	-14.15	2.95833	1.07041e-19
																				-14.2	2.84429	9.53183e-19	-14.2	2.86505	5.50942e-19	-14.15	2.97917	6.25926e-20
																				-14.2	2.86505	5.70064e-19	-14.2	2.88581	3.26855e-19	-14.15	3	3.64848e-20
																				-14.2	2.88581	3.39755e-19	-14.2	2.90657	1.9331e-19	-14.15	3.02083	2.11987e-20
																				-14.2	2.90657	2.01793e-19	-14.2	2.92734	1.13973e-19	-14.15	3.04167	1.22775e-20
																				-14.2	2.92734	1.19438e-19	-14.2	2.9481	6.69875e-20	-14.15	3.0625	7.08781e-21
																				-14.2	2.9481	7.0449e-20	-14.2	2.96886	3.92485e-20	-14.15	3.08333	4.07855e-21
																				-14.2	2.96886	4.141e-20	-14.2	2.98962	2.29238e-20	-14.15	3.10417	2.33932e-21
																				-14.2	2.98962	2.42569e-20	-14.2	3.01038	1.33469e-20	-14.15	3.125	1.33738e-21
																				-14.2	3.01038	1.416e-20	-14.2	3.03114	7.74636e-21	-14.15	3.14583	7.62081e-22
																				-14.2	3.03114	8.2374e-21	-14.2	3.0519	4.48164e-21	-14.15	3.16667	4.32833e-22
																				-14.2	3.0519	4.77548e-21	-14.2	3.07266	2.5846e-21	-14.15	3.1875	2.45024e-22
																				-14.2	3.07266	2.75895e-21	-14.2	3.09343	1.4858e-21	-14.15	3.20833	1.38249e-22
																				-14.2	3.09343	1.58845e-21	-14.2	3.11419	8.51407e-22	-14.15	3.22917	7.77459e-23
																				-14.2	3.11419	9.11384e-22	-14.2	3.13495	4.86316e-22	-14.15	3.25	4.35761e-23
																				-14.2	3.13495	5.21113e-22	-14.2	3.15571	2.76886e-22	-14.15	3.27083	2.43429e-23
																				-14.2	3.15571	2.96937e-22	-14.2	3.17647	1.57137e-22	-14.15	3.29167	1.35533e-23
																				-14.2	3.17647	1.68616e-22	-14.2	3.19723	8.88899e-23	-14.15	3.3125	7.52082e-24
																				-14.2	3.19723	9.54189e-23	-14.2	3.21799	5.01206e-23	-14.15	3.33333	4.15936e-24
																				-14.2	3.21799	5.38113e-23	-14.2	3.23875	2.81687e-23	-14.15	3.35417	2.29259e-24
																				-14.2	3.23875	3.02423e-23	-14.2	3.25952	1.57799e-23	-14.15	3.375	1.2594e-24
																				-14.2	3.25952	1.69379e-23	-14.2	3.28028	8.81093e-24	-14.15	3.39583	6.89497e-25
																				-14.2	3.28028	9.45379e-24	-14.2	3.30104	4.90365e-24	-14.15	3.41667	3.76212e-25
																				-14.2	3.30104	5.25843e-24	-14.2	3.3218	2.72016e-24	-14.15	3.4375	2.04579e-25
																				-14.2	3.3218	2.9148e-24	-14.2	3.34256	1.50398e-24	-14.15	3.45833	1.1087e-25
																				-14.2	3.34256	1.61014e-24	-14.2	3.36332	8.2883e-25	-14.15	3.47917	5.98813e-26
																				-14.2	3.36332	8.86388e-25	-14.2	3.38408	4.55258e-25	-14.15	3.5	3.22322e-26
																				-14.2	3.38408	4.8628e-25	-14.2	3.40484	2.49241e-25	-14.15	3.52083	1.72905e-26
																				-14.2	3.40484	2.65859e-25	-14.2	3.42561	1.36003e-25	-14.15	3.54167	9.24362e-27
																				-14.2	3.42561	1.4485e-25	-14.2	3.44637	7.39675e-26	-14.15	3.5625	4.92485e-27
																				-14.2	3.44637	7.86484e-26	-14.2	3.46713	4.00958e-26	-14.15	3.58333	2.61492e-27
																				-14.2	3.46713	4.25563e-26	-14.2	3.48789	2.1663e-26	-14.15	3.60417	1.38368e-27
																				-14.2	3.48789	2.29478e-26	-14.2	3.50865	1.16654e-26	-14.15	3.625	7.29667e-28
																				-14.2	3.50865	1.23316e-26	-14.2	3.52941	6.26094e-27	-14.15	3.64583	3.83463e-28
																				-14.2	3.52941	6.60391e-27	-14.2	3.55017	3.34918e-27	-14.15	3.66667	2.00831e-28
																				-14.2	3.55017	3.52441e-27	-14.2	3.57093	1.78565e-27	-14.15	3.6875	1.04821e-28
																				-14.2	3.57093	1.87445e-27	-14.2	3.5917	9.48873e-28	-14.15	3.70833	5.45216e-29
																				-14.2	3.5917	9.93487e-28	-14.2	3.61246	5.02547e-28	-14.15	3.72917	2.82616e-29
																				-14.2	3.61246	5.24752e-28	-14.2	3.63322	2.65277e-28	-14.15	3.75	1.45992e-29
																				-14.2	3.63322	2.76216e-28	-14.2	3.65398	1.39565e-28	-14.15	3.77083	7.51564e-30
																				-14.2	3.65398	1.44892e-28	-14.2	3.67474	7.3182e-29	-14.15	3.79167	3.85573e-30
																				-14.2	3.67474	7.57432e-29	-14.2	3.6955	3.82459e-29	-14.15	3.8125	1.97128e-30
																				-14.2	3.6955	3.94589e-29	-14.2	3.71626	1.99213e-29	-14.15	3.83333	1.00437e-30
																				-14.2	3.71626	2.04856e-29	-14.2	3.73702	1.03419e-29	-14.15	3.85417	5.09966e-31
																				-14.2	3.73702	1.05987e-29	-14.2	3.75779	5.35097e-30	-14.15	3.875	2.58041e-31
																				-14.2	3.75779	5.46466e-30	-14.2	3.77855	2.75939e-30	-14.15	3.89583	1.30118e-31
																				-14.2	3.77855	2.80785e-30	-14.2	3.79931	1.41822e-30	-14.15	3.91667	6.53862e-32
																				-14.2	3.79931	1.43776e-30	-14.2	3.82007	7.26476e-31	-14.15	3.9375	3.27442e-32
																				-14.2	3.82007	7.33674e-31	-14.2	3.84083	3.70891e-31	-14.15	3.95833	1.63412e-32
																				-14.2	3.84083	3.73097e-31	-14.2	3.86159	1.8872e-31	-14.15	3.97917	8.127e-33
																				-14.2	3.86159	1.89079e-31	-14.2	3.88235	9.57052e-32	-14.15	4	4.02789e-33
																				-14.2	3.88235	9.54922e-32	-14.2	3.90311	4.83725e-32	-14.15	4.02083	1.9894e-33
																				-14.2	3.90311	4.80613e-32	-14.2	3.92388	2.43673e-32	-14.15	4.04167	9.79192e-34
																				-14.2	3.92388	2.41061e-32	-14.2	3.94464	1.22337e-32	-14.15	4.0625	4.80299e-34
																				-14.2	3.94464	1.20493e-32	-14.2	3.9654	6.12146e-33	-14.15	4.08333	2.34776e-34
																				-14.2	3.9654	6.00204e-33	-14.2	3.98616	3.05277e-33	-14.15	4.10417	1.14365e-34
																				-14.2	3.98616	2.97948e-33	-14.2	4.00692	1.51732e-33	-14.15	4.125	5.55179e-35
																				-14.2	4.00692	1.47396e-33	-14.2	4.02768	7.51625e-34	-14.15	4.14583	2.68578e-35
																				-14.2	4.02768	7.2667e-34	-14.2	4.04844	3.7108e-34	-14.15	4.16667	1.29481e-35
																				-14.2	4.04844	3.5702e-34	-14.2	4.0692	1.82589e-34	-14.15	4.1875	6.22074e-36
																				-14.2	4.0692	1.74804e-34	-14.2	4.08997	8.95412e-35	-14.15	4.20833	2.97835e-36
																				-14.2	4.08997	8.52938e-35	-14.2	4.11073	4.37634e-35	-14.15	4.22917	1.42105e-36
																				-14.2	4.11073	4.14752e-35	-14.2	4.13149	2.13176e-35	-14.15	4.25	6.75677e-37
																				-14.2	4.13149	2.00985e-35	-14.2	4.15225	1.03492e-35	-14.15	4.27083	3.20162e-37
																				-14.2	4.15225	9.70614e-36	-14.2	4.17301	5.00739e-36	-14.15	4.29167	1.51182e-37
																				-14.2	4.17301	4.67127e-36	-14.2	4.19377	2.41466e-36	-14.15	4.3125	7.11424e-38
																				-14.2	4.19377	2.24043e-36	-14.2	4.21453	1.16048e-36	-14.15	4.33333	3.33624e-38
																				-14.2	4.21453	1.07086e-36	-14.2	4.23529	5.55848e-37	-14.15	4.35417	1.55914e-38
																				-14.2	4.23529	5.10086e-37	-14.2	4.25606	2.65345e-37	-14.15	4.375	7.26129e-39
																				-14.2	4.25606	2.42137e-37	-14.2	4.27682	1.26242e-37	-14.15	4.39583	3.3701e-39
																				-14.2	4.27682	1.14548e-37	-14.2	4.29758	5.98591e-38	-14.15	4.41667	1.55873e-39
																				-14.2	4.29758	5.40034e-38	-14.2	4.31834	2.82874e-38	-14.15	4.4375	7.18458e-40
																				-14.2	4.31834	2.53726e-38	-14.2	4.3391	1.33226e-38	-14.15	4.45833	3.30014e-40
																				-14.2	4.3391	1.188e-38	-14.2	4.35986	6.25347e-39	-14.15	4.47917	1.51066e-40
																				-14.2	4.35986	5.54345e-39	-14.2	4.38062	2.92541e-39	-14.15	4.5	6.89128e-41
																				-14.2	4.38062	2.57782e-39	-14.2	4.40138	1.36391e-39	-14.15	4.52083	3.13283e-41
																				-14.2	4.40138	1.19464e-39	-14.2	4.42215	6.33749e-40	-14.15	4.54167	1.41931e-41
																				-14.2	4.42215	5.51735e-40	-14.2	4.44291	2.93482e-40	-14.15	4.5625	6.40793e-42
																				-14.2	4.44291	2.53943e-40	-14.2	4.46367	1.3545e-40	-14.15	4.58333	2.88312e-42
																				-14.2	4.46367	1.16481e-40	-14.2	4.48443	6.23025e-41	-14.15	4.60417	1.29274e-42
																				-14.2	4.48443	5.32457e-41	-14.2	4.50519	2.85604e-41	-14.15	4.625	5.7765e-43
																				-14.2	4.50519	2.42565e-41	-14.2	4.52595	1.30483e-41	-14.15	4.64583	2.57231e-43
																				-14.2	4.52595	1.10125e-41	-14.2	4.54671	5.94121e-42	-14.15	4.66667	1.14152e-43
																				-14.2	4.54671	4.98258e-42	-14.2	4.56747	2.69603e-42	-14.15	4.6875	5.04839e-44
																				-14.2	4.56747	2.24667e-42	-14.2	4.58824	1.21928e-42	-14.15	4.70833	2.22498e-44
																				-14.2	4.58824	1.00957e-42	-14.2	4.609	5.49559e-43	-14.15	4.72917	9.77252e-45
																				-14.2	4.609	4.52119e-43	-14.2	4.62976	2.46861e-43	-14.15	4.75	4.27753e-45
																				-14.2	4.62976	2.01782e-43	-14.2	4.65052	1.10514e-43	-14.15	4.77083	1.86589e-45
																				-14.2	4.65052	8.97491e-44	-14.2	4.67128	4.93074e-44	-14.15	4.79167	8.11127e-46
																				-14.2	4.67128	3.97826e-44	-14.2	4.69204	2.19247e-44	-14.15	4.8125	3.51398e-46
																				-14.2	4.69204	1.75741e-44	-14.2	4.7128	9.71591e-45	-14.15	4.83333	1.51711e-46
																				-14.2	4.7128	7.73699e-45	-14.2	4.73356	4.29101e-45	-14.15	4.85417	6.52748e-47
																				-14.2	4.73356	3.3946e-45	-14.2	4.75433	1.8887e-45	-14.15	4.875	2.79887e-47
																				-14.2	4.75433	1.48431e-45	-14.2	4.77509	8.28499e-46	-14.15	4.89583	1.196e-47
																				-14.2	4.77509	6.46813e-46	-14.2	4.79585	3.62199e-46	-14.15	4.91667	5.09319e-48
																				-14.2	4.79585	2.80901e-46	-14.2	4.81661	1.57808e-46	-14.15	4.9375	2.16153e-48
																				-14.2	4.81661	1.21576e-46	-14.2	4.83737	6.85227e-47	-14.15	4.95833	9.14203e-49
																				-14.2	4.83737	5.24401e-47	-14.2	4.85813	2.96528e-47	-14.15	4.97917	3.85334e-49
																				-14.2	4.85813	2.25424e-47	-14.2	4.87889	1.27886e-47	-14.15	5	1.61862e-49
																				-14.2	4.87889	9.65738e-48	-14.2	4.89965	5.49671e-48	-14.15	5.02083	6.77588e-50
																				-14.2	4.89965	4.12326e-48	-14.2	4.92042	2.35455e-48	-14.15	5.04167	2.82684e-50
																				-14.2	4.92042	1.75447e-48	-14.2	4.94118	1.00516e-48	-14.15	5.0625	1.17531e-50
																				-14.2	4.94118	7.43999e-49	-14.2	4.96194	4.27651e-49	-14.15	5.08333	4.86985e-51
																				-14.2	4.96194	3.1443e-49	-14.2	4.9827	1.81328e-49	-14.15	5.10417	2.01093e-51
																				-14.2	4.9827	1.32434e-49	-14.2	5.00346	7.66239e-50	-14.15	5.125	8.27547e-52
																				-14.2	5.00346	5.55906e-50	-14.2	5.02422	3.22691e-50	-14.15	5.14583	3.39396e-52
																				-14.2	5.02422	2.32556e-50	-14.2	5.04498	1.35435e-50	-14.15	5.16667	1.38719e-52
																				-14.2	5.04498	9.69572e-51	-14.2	5.06574	5.66499e-51	-14.15	5.1875	5.65049e-53
																				-14.2	5.06574	4.02865e-51	-14.2	5.08651	2.3615e-51	-14.15	5.20833	2.29379e-53
																				-14.2	5.08651	1.66826e-51	-14.2	5.10727	9.8107e-52	-14.15	5.22917	9.2798e-54
																				-14.2	5.10727	6.88491e-52	-14.2	5.12803	4.06194e-52	-14.15	5.25	3.74148e-54
																				-14.2	5.12803	2.83178e-52	-14.2	5.14879	1.67606e-52	-14.15	5.27083	1.50338e-54
																				-14.2	5.14879	1.16078e-52	-14.2	5.16955	6.89231e-53	-14.15	5.29167	6.02025e-55
																				-14.2	5.16955	4.74206e-53	-14.2	5.19031	2.82464e-53	-14.15	5.3125	2.4026e-55
																				-14.2	5.19031	1.9307e-53	-14.2	5.21107	1.15367e-53	-14.15	5.33333	9.55583e-56
																				-14.2	5.21107	7.83416e-54	-14.2	5.23183	4.69592e-54	-14.15	5.35417	3.78772e-56
																				-14.2	5.23183	3.16811e-54	-14.2	5.2526	1.90494e-54	-14.15	5.375	1.49627e-56
																				-14.2	5.2526	1.27684e-54	-14.2	5.27336	7.70125e-55	-14.15	5.39583	5.89066e-57
																				-14.2	5.27336	5.1287e-55	-14.2	5.29412	3.10286e-55	-14.15	5.41667	2.31122e-57
																				-14.2	5.29412	2.05309e-55	-14.2	5.31488	1.2459e-55	-14.15	5.4375	9.03739e-58
																				-14.2	5.31488	8.19106e-56	-14.2	5.33564	4.98567e-56	-14.15	5.45833	3.52183e-58
																				-14.2	5.33564	3.2569e-56	-14.2	5.3564	1.98831e-56	-14.15	5.47917	1.36778e-58
																				-14.2	5.3564	1.29063e-56	-14.2	5.37716	7.90251e-57	-14.15	5.5	5.2941e-59
																				-14.2	5.37716	5.09719e-57	-14.2	5.39792	3.13015e-57	-14.15	5.52083	2.04217e-59
																				-14.2	5.39792	2.00629e-57	-14.2	5.41869	1.23562e-57	-14.15	5.54167	7.85086e-60
																				-14.2	5.41869	7.87028e-58	-14.2	5.43945	4.86096e-58	-14.15	5.5625	3.00793e-60
																				-14.2	5.43945	3.07695e-58	-14.2	5.46021	1.90581e-58	-14.15	5.58333	1.14854e-60
																				-14.2	5.46021	1.1989e-58	-14.2	5.48097	7.44655e-59	-14.15	5.60417	4.37068e-61
																				-14.2	5.48097	4.65568e-59	-14.2	5.50173	2.89968e-59	-14.15	5.625	1.6576e-61
																				-14.2	5.50173	1.80184e-59	-14.2	5.52249	1.12529e-59	-14.15	5.64583	6.26524e-62
																				-14.2	5.52249	6.94999e-60	-14.2	5.54325	4.35206e-60	-14.15	5.66667	2.36006e-62
																				-14.2	5.54325	2.6717e-60	-14.2	5.56401	1.67743e-60	-14.15	5.6875	8.86004e-63
																				-14.2	5.56401	1.02359e-60	-14.2	5.58478	6.44337e-61	-14.15	5.70833	3.31495e-63
																				-14.2	5.58478	3.9084e-61	-14.2	5.60554	2.4666e-61	-14.15	5.72917	1.23608e-63
																				-14.2	5.60554	1.48733e-61	-14.2	5.6263	9.41029e-62	-14.15	5.75	4.59349e-64
																				-14.2	5.6263	5.64096e-62	-14.2	5.64706	3.57787e-62	-14.15	5.77083	1.70125e-64
																				-14.2	5.64706	2.13223e-62	-14.2	5.66782	1.3557e-62	-14.15	5.79167	6.27945e-65
																				-14.2	5.66782	8.0325e-63	-14.2	5.68858	5.11943e-63	-14.15	5.8125	2.30996e-65
																				-14.2	5.68858	3.01581e-63	-14.2	5.70934	1.92662e-63	-14.15	5.83333	8.46869e-66
																				-14.2	5.70934	1.12848e-63	-14.2	5.7301	7.22583e-64	-14.15	5.85417	3.09426e-66
																				-14.2	5.7301	4.2084e-64	-14.2	5.75087	2.70083e-64	-14.15	5.875	1.12675e-66
																				-14.2	5.75087	1.56415e-64	-14.2	5.77163	1.00606e-64	-14.15	5.89583	4.08908e-67
																				-14.2	5.77163	5.79397e-65	-14.2	5.79239	3.73478e-65	-14.15	5.91667	1.47895e-67
																				-14.2	5.79239	2.139e-65	-14.2	5.81315	1.38174e-65	-14.15	5.9375	5.33104e-68
																				-14.2	5.81315	7.87009e-66	-14.2	5.83391	5.0945e-66	-14.15	5.95833	1.91513e-68
																				-14.2	5.83391	2.88593e-66	-14.2	5.85467	1.87195e-66	-14.15	5.97917	6.85669e-69
																				-14.2	5.85467	1.0547e-66	-14.2	5.87543	6.85494e-67	-14.15	6	2.44658e-69
																				-14.2	5.87543	3.84155e-67	-14.2	5.89619	2.50167e-67	-14.1	0	0.01286
																				-14.2	5.89619	1.39451e-67	-14.2	5.91696	9.09853e-68	-14.1	0.02083	0.02604
																				-14.2	5.91696	5.04511e-68	-14.2	5.93772	3.29784e-68	-14.1	0.04167	0.03593
																				-14.2	5.93772	1.8191e-68	-14.2	5.95848	1.19125e-68	-14.1	0.0625	0.04233
																				-14.2	5.95848	6.537e-69	-14.2	5.97924	4.28838e-69	-14.1	0.08333	0.04647
																				-14.2	5.97924	2.34118e-69	-14.2	6	1.53851e-69	-14.1	0.10417	0.04894
																				-14.2	6	8.35657e-70	-14.15	0	0.00313	-14.1	0.125	0.05008
																				-14.15	0	0.02304	-14.15	0.02076	0.00635	-14.1	0.14583	0.05005
																				-14.15	0.02076	0.04664	-14.15	0.04152	0.00885	-14.1	0.16667	0.0489
																				-14.15	0.04152	0.06456	-14.15	0.06228	0.01054	-14.1	0.1875	0.04662
																				-14.15	0.06228	0.07624	-14.15	0.08305	0.0116	-14.1	0.20833	0.04327
																				-14.15	0.08305	0.08358	-14.15	0.10381	0.01205	-14.1	0.22917	0.039
																				-14.15	0.10381	0.08728	-14.15	0.12457	0.0119	-14.1	0.25	0.03415
																				-14.15	0.12457	0.08788	-14.15	0.14533	0.01124	-14.1	0.27083	0.02913
																				-14.15	0.14533	0.08591	-14.15	0.16609	0.01023	-14.1	0.29167	0.02442
																				-14.15	0.16609	0.08198	-14.15	0.18685	0.0091	-14.1	0.3125	0.02038
																				-14.15	0.18685	0.07674	-14.15	0.20761	0.00812	-14.1	0.33333	0.0172
																				-14.15	0.20761	0.07075	-14.15	0.22837	0.00745	-14.1	0.35417	0.01479
																				-14.15	0.22837	0.06445	-14.15	0.24914	0.00711	-14.1	0.375	0.01285
																				-14.15	0.24914	0.05805	-14.15	0.2699	0.00688	-14.1	0.39583	0.01108
																				-14.15	0.2699	0.05162	-14.15	0.29066	0.00656	-14.1	0.41667	0.0093
																				-14.15	0.29066	0.04515	-14.15	0.31142	0.00599	-14.1	0.4375	0.00748
																				-14.15	0.31142	0.03865	-14.15	0.33218	0.00515	-14.1	0.45833	0.00571
																				-14.15	0.33218	0.03224	-14.15	0.35294	0.00409	-14.1	0.47917	0.00412
																				-14.15	0.35294	0.02612	-14.15	0.3737	0.00292	-14.1	0.5	0.00282
																				-14.15	0.3737	0.02058	-14.15	0.39446	0.00176	-14.1	0.52083	0.00194
																				-14.15	0.39446	0.01588	-14.15	0.41523	0.000740553	-14.1	0.54167	0.00152
																				-14.15	0.41523	0.01221	-14.15	0.43599	0.0002709	-14.1	0.5625	0.00148
																				-14.15	0.43599	0.0096	-14.15	0.45675	0.000733077	-14.1	0.58333	0.00162
																				-14.15	0.45675	0.00784	-14.15	0.47751	0.00101	-14.1	0.60417	0.00183
																				-14.15	0.47751	0.00655	-14.15	0.49827	0.00105	-14.1	0.625	0.00206
																				-14.15	0.49827	0.00542	-14.15	0.51903	0.000889095	-14.1	0.64583	0.00229
																				-14.15	0.51903	0.00429	-14.15	0.53979	0.000616406	-14.1	0.66667	0.00249
																				-14.15	0.53979	0.00316	-14.15	0.56055	0.000403037	-14.1	0.6875	0.00264
																				-14.15	0.56055	0.00211	-14.15	0.58132	0.000548708	-14.1	0.70833	0.00273
																				-14.15	0.58132	0.00131	-14.15	0.60208	0.000889703	-14.1	0.72917	0.00274
																				-14.15	0.60208	0.00101	-14.15	0.62284	0.00123	-14.1	0.75	0.0027
																				-14.15	0.62284	0.00119	-14.15	0.6436	0.00152	-14.1	0.77083	0.0026
																				-14.15	0.6436	0.00146	-14.15	0.66436	0.00174	-14.1	0.79167	0.00247
																				-14.15	0.66436	0.00166	-14.15	0.68512	0.00189	-14.1	0.8125	0.00231
																				-14.15	0.68512	0.00177	-14.15	0.70588	0.00198	-14.1	0.83333	0.00213
																				-14.15	0.70588	0.00182	-14.15	0.72664	0.00202	-14.1	0.85417	0.00194
																				-14.15	0.72664	0.00183	-14.15	0.74741	0.00202	-14.1	0.875	0.00175
																				-14.15	0.74741	0.00183	-14.15	0.76817	0.00199	-14.1	0.89583	0.00156
																				-14.15	0.76817	0.00181	-14.15	0.78893	0.00192	-14.1	0.91667	0.00138
																				-14.15	0.78893	0.00178	-14.15	0.80969	0.00183	-14.1	0.9375	0.0012
																				-14.15	0.80969	0.00174	-14.15	0.83045	0.00172	-14.1	0.95833	0.00104
																				-14.15	0.83045	0.00167	-14.15	0.85121	0.0016	-14.1	0.97917	0.000889777
																				-14.15	0.85121	0.00158	-14.15	0.87197	0.00146	-14.1	1	0.000753404
																				-14.15	0.87197	0.00147	-14.15	0.89273	0.00133	-14.1	1.02083	0.000631634
																				-14.15	0.89273	0.00135	-14.15	0.9135	0.00118	-14.1	1.04167	0.000524433
																				-14.15	0.9135	0.00122	-14.15	0.93426	0.00105	-14.1	1.0625	0.000431319
																				-14.15	0.93426	0.00109	-14.15	0.95502	0.000912364	-14.1	1.08333	0.000351466
																				-14.15	0.95502	0.000958776	-14.15	0.97578	0.000787522	-14.1	1.10417	0.000283817
																				-14.15	0.97578	0.000834193	-14.15	0.99654	0.000672525	-14.1	1.125	0.000227171
																				-14.15	0.99654	0.000717594	-14.15	1.0173	0.000568408	-14.1	1.14583	0.000180265
																				-14.15	1.0173	0.000610665	-14.15	1.03806	0.000475613	-14.1	1.16667	0.000141842
																				-14.15	1.03806	0.000514326	-14.15	1.05882	0.0003941	-14.1	1.1875	0.000110692
																				-14.15	1.05882	0.000428883	-14.15	1.07959	0.000323457	-14.1	1.20833	8.56926e-05
																				-14.15	1.07959	0.000354177	-14.15	1.10035	0.000263006	-14.1	1.22917	6.58229e-05
																				-14.15	1.10035	0.000289716	-14.15	1.12111	0.000211896	-14.1	1.25	5.01787e-05
																				-14.15	1.12111	0.000234779	-14.15	1.14187	0.000169181	-14.1	1.27083	3.79732e-05
																				-14.15	1.14187	0.000188511	-14.15	1.16263	0.000133876	-14.1	1.29167	2.85339e-05
																				-14.15	1.16263	0.000149983	-14.15	1.18339	0.000105011	-14.1	1.3125	2.12957e-05
																				-14.15	1.18339	0.000118252	-14.15	1.20415	8.16566e-05	-14.1	1.33333	1.57904e-05
																				-14.15	1.20415	9.24001e-05	-14.15	1.22491	6.29547e-05	-14.1	1.35417	1.16357e-05
																				-14.15	1.22491	7.15586e-05	-14.15	1.24568	4.8128e-05	-14.1	1.375	8.52371e-06
																				-14.15	1.24568	5.49297e-05	-14.15	1.26644	3.64886e-05	-14.1	1.39583	6.20919e-06
																				-14.15	1.26644	4.17967e-05	-14.15	1.2872	2.74388e-05	-14.1	1.41667	4.49938e-06
																				-14.15	1.2872	3.15282e-05	-14.15	1.30796	2.04684e-05	-14.1	1.4375	3.2443e-06
																				-14.15	1.30796	2.35785e-05	-14.15	1.32872	1.5149e-05	-14.1	1.45833	2.32852e-06
																				-14.15	1.32872	1.74837e-05	-14.15	1.34948	1.11259e-05	-14.1	1.47917	1.66403e-06
																				-14.15	1.34948	1.28555e-05	-14.15	1.37024	8.10991e-06	-14.1	1.5	1.1844e-06
																				-14.15	1.37024	9.37397e-06	-14.15	1.391	5.86823e-06	-14.1	1.52083	8.39883e-07
																				-14.15	1.391	6.77927e-06	-14.15	1.41177	4.21594e-06	-14.1	1.54167	5.93526e-07
																				-14.15	1.41177	4.86307e-06	-14.15	1.43253	3.00794e-06	-14.1	1.5625	4.18099e-07
																				-14.15	1.43253	3.46059e-06	-14.15	1.45329	2.13171e-06	-14.1	1.58333	2.93663e-07
																				-14.15	1.45329	2.44313e-06	-14.15	1.47405	1.50098e-06	-14.1	1.60417	2.05713e-07
																				-14.15	1.47405	1.71137e-06	-14.15	1.49481	1.05031e-06	-14.1	1.625	1.43757e-07
																				-14.15	1.49481	1.18956e-06	-14.15	1.51557	7.30598e-07	-14.1	1.64583	1.00245e-07
																				-14.15	1.51557	8.2059e-07	-14.15	1.53633	5.05339e-07	-14.1	1.66667	6.97714e-08
																				-14.15	1.53633	5.61836e-07	-14.15	1.55709	3.47677e-07	-14.1	1.6875	4.84832e-08
																				-14.15	1.55709	3.81851e-07	-14.15	1.57786	2.38021e-07	-14.1	1.70833	3.3645e-08
																				-14.15	1.57786	2.57659e-07	-14.15	1.59862	1.62212e-07	-14.1	1.72917	2.33227e-08
																				-14.15	1.59862	1.72642e-07	-14.15	1.61938	1.101e-07	-14.1	1.75	1.61536e-08
																				-14.15	1.61938	1.14894e-07	-14.15	1.64014	7.44674e-08	-14.1	1.77083	1.11811e-08
																				-14.15	1.64014	7.59702e-08	-14.15	1.6609	5.02221e-08	-14.1	1.79167	7.73556e-09
																				-14.15	1.6609	4.99306e-08	-14.15	1.68166	3.37978e-08	-14.1	1.8125	5.34976e-09
																				-14.15	1.68166	3.26381e-08	-14.15	1.70242	2.27144e-08	-14.1	1.83333	3.69849e-09
																				-14.15	1.70242	2.12358e-08	-14.15	1.72318	1.52587e-08	-14.1	1.85417	2.55588e-09
																				-14.15	1.72318	1.37679e-08	-14.15	1.74395	1.02552e-08	-14.1	1.875	1.76536e-09
																				-14.15	1.74395	8.90719e-09	-14.15	1.76471	6.90211e-09	-14.1	1.89583	1.21848e-09
																				-14.15	1.76471	5.76074e-09	-14.15	1.78547	4.65585e-09	-14.1	1.91667	8.40219e-10
																				-14.15	1.78547	3.73275e-09	-14.15	1.80623	3.14988e-09	-14.1	1.9375	5.78676e-10
																				-14.15	1.80623	2.42914e-09	-14.15	1.82699	2.13826e-09	-14.1	1.95833	3.97938e-10
																				-14.15	1.82699	1.59152e-09	-14.15	1.84775	1.4567e-09	-14.1	1.97917	2.73147e-10
																				-14.15	1.84775	1.05198e-09	-14.15	1.86851	9.95761e-10	-14.1	2	1.87089e-10
																				-14.15	1.86851	7.02426e-10	-14.15	1.88927	6.82699e-10	-14.1	2.02083	1.27834e-10
																				-14.15	1.88927	4.73898e-10	-14.15	1.91004	4.69142e-10	-14.1	2.04167	8.71111e-11
																				-14.15	1.91004	3.2276e-10	-14.15	1.9308	3.22872e-10	-14.1	2.0625	5.91878e-11
																				-14.15	1.9308	2.2153e-10	-14.15	1.95156	2.22346e-10	-14.1	2.08333	4.00898e-11
																				-14.15	1.95156	1.52896e-10	-14.15	1.97232	1.53083e-10	-14.1	2.10417	2.70649e-11
																				-14.15	1.97232	1.05876e-10	-14.15	1.99308	1.05288e-10	-14.1	2.125	1.82091e-11
																				-14.15	1.99308	7.34091e-11	-14.15	2.01384	7.22892e-11	-14.1	2.14583	1.22077e-11
																				-14.15	2.01384	5.08783e-11	-14.15	2.0346	4.95172e-11	-14.1	2.16667	8.15465e-12
																				-14.15	2.0346	3.52037e-11	-14.15	2.05536	3.38231e-11	-14.1	2.1875	5.42725e-12
																				-14.15	2.05536	2.42948e-11	-14.15	2.07613	2.30292e-11	-14.1	2.20833	3.59865e-12
																				-14.15	2.07613	1.67121e-11	-14.15	2.09689	1.5625e-11	-14.1	2.22917	2.37726e-12
																				-14.15	2.09689	1.14541e-11	-14.15	2.11765	1.0562e-11	-14.1	2.25	1.56454e-12
																				-14.15	2.11765	7.81975e-12	-14.15	2.13841	7.112e-12	-14.1	2.27083	1.02583e-12
																				-14.15	2.13841	5.3171e-12	-14.15	2.15917	4.76991e-12	-14.1	2.29167	6.70116e-13
																				-14.15	2.15917	3.60067e-12	-14.15	2.17993	3.18622e-12	-14.1	2.3125	4.36133e-13
																				-14.15	2.17993	2.4284e-12	-14.15	2.20069	2.11972e-12	-14.1	2.33333	2.82812e-13
																				-14.15	2.20069	1.63118e-12	-14.15	2.22145	1.40449e-12	-14.1	2.35417	1.82727e-13
																				-14.15	2.22145	1.09133e-12	-14.15	2.24222	9.26845e-13	-14.1	2.375	1.17638e-13
																				-14.15	2.24222	7.27289e-13	-14.15	2.26298	6.09196e-13	-14.1	2.39583	7.54668e-14
																				-14.15	2.26298	4.82823e-13	-14.15	2.28374	3.98832e-13	-14.1	2.41667	4.8244e-14
																				-14.15	2.28374	3.19323e-13	-14.15	2.3045	2.60094e-13	-14.1	2.4375	3.07347e-14
																				-14.15	2.3045	2.10406e-13	-14.15	2.32526	1.68967e-13	-14.1	2.45833	1.95133e-14
																				-14.15	2.32526	1.38134e-13	-14.15	2.34602	1.09354e-13	-14.1	2.47917	1.23472e-14
																				-14.15	2.34602	9.03603e-14	-14.15	2.36678	7.05113e-14	-14.1	2.5	7.78684e-15
																				-14.15	2.36678	5.8899e-14	-14.15	2.38754	4.53001e-14	-14.1	2.52083	4.89465e-15
																				-14.15	2.38754	3.82567e-14	-14.15	2.4083	2.89992e-14	-14.1	2.54167	3.06667e-15
																				-14.15	2.4083	2.47621e-14	-14.15	2.42907	1.84988e-14	-14.1	2.5625	1.91519e-15
																				-14.15	2.42907	1.59721e-14	-14.15	2.44983	1.17599e-14	-14.1	2.58333	1.19225e-15
																				-14.15	2.44983	1.02668e-14	-14.15	2.47059	7.45047e-15	-14.1	2.60417	7.39854e-16
																				-14.15	2.47059	6.57673e-15	-14.15	2.49135	4.70448e-15	-14.1	2.625	4.57675e-16
																				-14.15	2.49135	4.19851e-15	-14.15	2.51211	2.96078e-15	-14.1	2.64583	2.82235e-16
																				-14.15	2.51211	2.67111e-15	-14.15	2.53287	1.85733e-15	-14.1	2.66667	1.73505e-16
																				-14.15	2.53287	1.69356e-15	-14.15	2.55363	1.16138e-15	-14.1	2.6875	1.06333e-16
																				-14.15	2.55363	1.07009e-15	-14.15	2.57439	7.23905e-16	-14.1	2.70833	6.49651e-17
																				-14.15	2.57439	6.73839e-16	-14.15	2.59516	4.49802e-16	-14.1	2.72917	3.9569e-17
																				-14.15	2.59516	4.22865e-16	-14.15	2.61592	2.78616e-16	-14.1	2.75	2.40266e-17
																				-14.15	2.61592	2.6446e-16	-14.15	2.63668	1.72046e-16	-14.1	2.77083	1.45443e-17
																				-14.15	2.63668	1.64826e-16	-14.15	2.65744	1.05912e-16	-14.1	2.79167	8.77723e-18
																				-14.15	2.65744	1.02377e-16	-14.15	2.6782	6.50003e-17	-14.1	2.8125	5.28061e-18
																				-14.15	2.6782	6.33706e-17	-14.15	2.69896	3.97703e-17	-14.1	2.83333	3.16717e-18
																				-14.15	2.69896	3.90913e-17	-14.15	2.71972	2.42593e-17	-14.1	2.85417	1.89372e-18
																				-14.15	2.71972	2.40314e-17	-14.15	2.74048	1.47529e-17	-14.1	2.875	1.12879e-18
																				-14.15	2.74048	1.47226e-17	-14.15	2.76125	8.94445e-18	-14.1	2.89583	6.7075e-19
																				-14.15	2.76125	8.98864e-18	-14.15	2.78201	5.40642e-18	-14.1	2.91667	3.97333e-19
																				-14.15	2.78201	5.46903e-18	-14.15	2.80277	3.25795e-18	-14.1	2.9375	2.34633e-19
																				-14.15	2.80277	3.31613e-18	-14.15	2.82353	1.95729e-18	-14.1	2.95833	1.38122e-19
																				-14.15	2.82353	2.00382e-18	-14.15	2.84429	1.1723e-18	-14.1	2.97917	8.10521e-20
																				-14.15	2.84429	1.20668e-18	-14.15	2.86505	6.99991e-19	-14.1	3	4.74126e-20
																				-14.15	2.86505	7.24152e-19	-14.15	2.88581	4.1669e-19	-14.1	3.02083	2.76468e-20
																				-14.15	2.88581	4.33086e-19	-14.15	2.90657	2.47284e-19	-14.1	3.04167	1.60698e-20
																				-14.15	2.90657	2.58122e-19	-14.15	2.92734	1.46298e-19	-14.1	3.0625	9.31079e-21
																				-14.15	2.92734	1.53315e-19	-14.15	2.9481	8.6285e-20	-14.1	3.08333	5.37735e-21
																				-14.15	2.9481	9.07506e-20	-14.15	2.96886	5.0732e-20	-14.1	3.10417	3.09564e-21
																				-14.15	2.96886	5.35332e-20	-14.15	2.98962	2.97354e-20	-14.1	3.125	1.77634e-21
																				-14.15	2.98962	3.14707e-20	-14.15	3.01038	1.73743e-20	-14.1	3.14583	1.016e-21
																				-14.15	3.01038	1.84373e-20	-14.15	3.03114	1.01199e-20	-14.1	3.16667	5.79224e-22
																				-14.15	3.03114	1.07646e-20	-14.15	3.0519	5.87594e-21	-14.1	3.1875	3.29139e-22
																				-14.15	3.0519	6.26341e-21	-14.15	3.07266	3.401e-21	-14.1	3.20833	1.86419e-22
																				-14.15	3.07266	3.63189e-21	-14.15	3.09343	1.96227e-21	-14.1	3.22917	1.05238e-22
																				-14.15	3.09343	2.09878e-21	-14.15	3.11419	1.12858e-21	-14.1	3.25	5.92135e-23
																				-14.15	3.11419	1.20868e-21	-14.15	3.13495	6.47022e-22	-14.1	3.27083	3.32074e-23
																				-14.15	3.13495	6.93693e-22	-14.15	3.15571	3.69759e-22	-14.1	3.29167	1.85613e-23
																				-14.15	3.15571	3.96767e-22	-14.15	3.17647	2.10633e-22	-14.1	3.3125	1.03405e-23
																				-14.15	3.17647	2.26161e-22	-14.15	3.19723	1.19602e-22	-14.1	3.33333	5.74149e-24
																				-14.15	3.19723	1.28473e-22	-14.15	3.21799	6.76947e-23	-14.1	3.35417	3.17731e-24
																				-14.15	3.21799	7.27307e-23	-14.15	3.23875	3.81916e-23	-14.1	3.375	1.75243e-24
																				-14.15	3.23875	4.10334e-23	-14.15	3.25952	2.14771e-23	-14.1	3.39583	9.63312e-25
																				-14.15	3.25952	2.30712e-23	-14.15	3.28028	1.20387e-23	-14.1	3.41667	5.27758e-25
																				-14.15	3.28028	1.29276e-23	-14.15	3.30104	6.72621e-24	-14.1	3.4375	2.88165e-25
																				-14.15	3.30104	7.21901e-24	-14.15	3.3218	3.74585e-24	-14.1	3.45833	1.56814e-25
																				-14.15	3.3218	4.01746e-24	-14.15	3.34256	2.07929e-24	-14.1	3.47917	8.50476e-26
																				-14.15	3.34256	2.22812e-24	-14.15	3.36332	1.15044e-24	-14.1	3.5	4.59697e-26
																				-14.15	3.36332	1.23151e-24	-14.15	3.38408	6.34446e-25	-14.1	3.52083	2.47635e-26
																				-14.15	3.38408	6.78349e-25	-14.15	3.40484	3.48742e-25	-14.1	3.54167	1.32947e-26
																				-14.15	3.40484	3.72375e-25	-14.15	3.42561	1.91069e-25	-14.1	3.5625	7.11335e-27
																				-14.15	3.42561	2.03714e-25	-14.15	3.44637	1.04341e-25	-14.1	3.58333	3.7931e-27
																				-14.15	3.44637	1.11065e-25	-14.15	3.46713	5.67927e-26	-14.1	3.60417	2.01575e-27
																				-14.15	3.46713	6.03454e-26	-14.15	3.48789	3.08108e-26	-14.1	3.625	1.06759e-27
																				-14.15	3.48789	3.26758e-26	-14.15	3.50865	1.66604e-26	-14.1	3.64583	5.63493e-28
																				-14.15	3.50865	1.76328e-26	-14.15	3.52941	8.97921e-27	-14.1	3.66667	2.96411e-28
																				-14.15	3.52941	9.48261e-27	-14.15	3.55017	4.82348e-27	-14.1	3.6875	1.55388e-28
																				-14.15	3.55017	5.08216e-27	-14.15	3.57093	2.58256e-27	-14.1	3.70833	8.1182e-29
																				-14.15	3.57093	2.71445e-27	-14.15	3.5917	1.37818e-27	-14.1	3.72917	4.22686e-29
																				-14.15	3.5917	1.44487e-27	-14.15	3.61246	7.33043e-28	-14.1	3.75	2.19326e-29
																				-14.15	3.61246	7.66459e-28	-14.15	3.63322	3.88613e-28	-14.1	3.77083	1.13417e-29
																				-14.15	3.63322	4.05193e-28	-14.15	3.65398	2.05338e-28	-14.1	3.79167	5.84496e-30
																				-14.15	3.65398	2.13475e-28	-14.15	3.67474	1.0814e-28	-14.1	3.8125	3.00191e-30
																				-14.15	3.67474	1.12085e-28	-14.15	3.6955	5.67627e-29	-14.1	3.83333	1.53647e-30
																				-14.15	3.6955	5.86485e-29	-14.15	3.71626	2.96963e-29	-14.1	3.85417	7.83729e-31
																				-14.15	3.71626	3.05831e-29	-14.15	3.73702	1.54847e-29	-14.1	3.875	3.98399e-31
																				-14.15	3.73702	1.58934e-29	-14.15	3.75779	8.04756e-30	-14.1	3.89583	2.01828e-31
																				-14.15	3.75779	8.23128e-30	-14.15	3.77855	4.16855e-30	-14.1	3.91667	1.01896e-31
																				-14.15	3.77855	4.24845e-30	-14.15	3.79931	2.15211e-30	-14.1	3.9375	5.12674e-32
																				-14.15	3.79931	2.18528e-30	-14.15	3.82007	1.10739e-30	-14.1	3.95833	2.57061e-32
																				-14.15	3.82007	1.1202e-30	-14.15	3.84083	5.67934e-31	-14.1	3.97917	1.28452e-32
																				-14.15	3.84083	5.72265e-31	-14.15	3.86159	2.90303e-31	-14.1	4	6.39672e-33
																				-14.15	3.86159	2.91348e-31	-14.15	3.88235	1.47897e-31	-14.1	4.02083	3.17455e-33
																				-14.15	3.88235	1.47823e-31	-14.15	3.90311	7.50977e-32	-14.1	4.04167	1.57006e-33
																				-14.15	3.90311	7.47453e-32	-14.15	3.92388	3.80056e-32	-14.1	4.0625	7.73853e-34
																				-14.15	3.92388	3.76652e-32	-14.15	3.94464	1.91701e-32	-14.1	4.08333	3.80111e-34
																				-14.15	3.94464	1.89152e-32	-14.15	3.9654	9.63727e-33	-14.1	4.10417	1.86068e-34
																				-14.15	3.9654	9.4666e-33	-14.15	3.98616	4.82879e-33	-14.1	4.125	9.07701e-35
																				-14.15	3.98616	4.72164e-33	-14.15	4.00692	2.41144e-33	-14.1	4.14583	4.41289e-35
																				-14.15	4.00692	2.34696e-33	-14.15	4.02768	1.20023e-33	-14.1	4.16667	2.13802e-35
																				-14.15	4.02768	1.16261e-33	-14.15	4.04844	5.954e-34	-14.1	4.1875	1.03231e-35
																				-14.15	4.04844	5.73953e-34	-14.15	4.0692	2.94377e-34	-14.1	4.20833	4.96725e-36
																				-14.15	4.0692	2.8238e-34	-14.15	4.08997	1.4506e-34	-14.1	4.22917	2.38195e-36
																				-14.15	4.08997	1.38455e-34	-14.15	4.11073	7.12436e-35	-14.1	4.25	1.1383e-36
																				-14.15	4.11073	6.76547e-35	-14.15	4.13149	3.48732e-35	-14.1	4.27083	5.42118e-37
																				-14.15	4.13149	3.29461e-35	-14.15	4.15225	1.70133e-35	-14.1	4.29167	2.57299e-37
																				-14.15	4.15225	1.59892e-35	-14.15	4.17301	8.27245e-36	-14.1	4.3125	1.21701e-37
																				-14.15	4.17301	7.7333e-36	-14.15	4.19377	4.00893e-36	-14.1	4.33333	5.73665e-38
																				-14.15	4.19377	3.72753e-36	-14.15	4.21453	1.93629e-36	-14.1	4.35417	2.69484e-38
																				-14.15	4.21453	1.79058e-36	-14.15	4.23529	9.32099e-37	-14.1	4.375	1.26159e-38
																				-14.15	4.23529	8.57207e-37	-14.15	4.25606	4.47198e-37	-14.1	4.39583	5.88593e-39
																				-14.15	4.25606	4.08974e-37	-14.15	4.27682	2.13838e-37	-14.1	4.41667	2.73667e-39
																				-14.15	4.27682	1.94457e-37	-14.15	4.29758	1.0191e-37	-14.1	4.4375	1.26806e-39
																				-14.15	4.29758	9.21448e-38	-14.15	4.31834	4.84051e-38	-14.1	4.45833	5.8556e-40
																				-14.15	4.31834	4.35148e-38	-14.15	4.3391	2.29147e-38	-14.1	4.47917	2.69472e-40
																				-14.15	4.3391	2.04797e-38	-14.15	4.35986	1.08114e-38	-14.1	4.5	1.23586e-40
																				-14.15	4.35986	9.60571e-39	-14.15	4.38062	5.08384e-39	-14.1	4.52083	5.64853e-41
																				-14.15	4.38062	4.4901e-39	-14.15	4.40138	2.38258e-39	-14.1	4.54167	2.57285e-41
																				-14.15	4.40138	2.09172e-39	-14.15	4.42215	1.11287e-39	-14.1	4.5625	1.16791e-41
																				-14.15	4.42215	9.71121e-40	-14.15	4.44291	5.18069e-40	-14.1	4.58333	5.28342e-42
																				-14.15	4.44291	4.49329e-40	-14.15	4.46367	2.40365e-40	-14.1	4.60417	2.38197e-42
																				-14.15	4.46367	2.07194e-40	-14.15	4.48443	1.11147e-40	-14.1	4.625	1.07022e-42
																				-14.15	4.48443	9.52169e-41	-14.15	4.50519	5.12233e-41	-14.1	4.64583	4.79205e-43
																				-14.15	4.50519	4.36087e-41	-14.15	4.52595	2.35276e-41	-14.1	4.66667	2.13839e-43
																				-14.15	4.52595	1.99047e-41	-14.15	4.54671	1.07703e-41	-14.1	4.6875	9.50974e-44
																				-14.15	4.54671	9.05447e-42	-14.15	4.56747	4.91382e-42	-14.1	4.70833	4.2147e-44
																				-14.15	4.56747	4.10483e-42	-14.15	4.58824	2.23435e-42	-14.1	4.72917	1.86157e-44
																				-14.15	4.58824	1.85461e-42	-14.15	4.609	1.01256e-42	-14.1	4.75	8.1943e-45
																				-14.15	4.609	8.35092e-43	-14.15	4.62976	4.57333e-43	-14.1	4.77083	3.59469e-45
																				-14.15	4.62976	3.74751e-43	-14.15	4.65052	2.05865e-43	-14.1	4.79167	1.57155e-45
																				-14.15	4.65052	1.67601e-43	-14.15	4.67128	9.23572e-44	-14.1	4.8125	6.84721e-46
																				-14.15	4.67128	7.47033e-44	-14.15	4.69204	4.1295e-44	-14.1	4.83333	2.97316e-46
																				-14.15	4.69204	3.31841e-44	-14.15	4.7128	1.84019e-44	-14.1	4.85417	1.2866e-46
																				-14.15	4.7128	1.46909e-44	-14.15	4.73356	8.17267e-45	-14.1	4.875	5.54866e-47
																				-14.15	4.73356	6.48177e-45	-14.15	4.75433	3.61746e-45	-14.1	4.89583	2.38481e-47
																				-14.15	4.75433	2.85016e-45	-14.15	4.77509	1.5958e-45	-14.1	4.91667	1.0215e-47
																				-14.15	4.77509	1.24903e-45	-14.15	4.79585	7.01605e-46	-14.1	4.9375	4.36061e-48
																				-14.15	4.79585	5.45518e-46	-14.15	4.81661	3.07427e-46	-14.1	4.95833	1.85515e-48
																				-14.15	4.81661	2.37452e-46	-14.15	4.83737	1.34254e-46	-14.1	4.97917	7.86559e-49
																				-14.15	4.83737	1.03008e-46	-14.15	4.85813	5.84315e-47	-14.1	5	3.32359e-49
																				-14.15	4.85813	4.45349e-47	-14.15	4.87889	2.53456e-47	-14.1	5.02083	1.39961e-49
																				-14.15	4.87889	1.91894e-47	-14.15	4.89965	1.09571e-47	-14.1	5.04167	5.87399e-50
																				-14.15	4.89965	8.24052e-48	-14.15	4.92042	4.72085e-48	-14.1	5.0625	2.45687e-50
																				-14.15	4.92042	3.52681e-48	-14.15	4.94118	2.02712e-48	-14.1	5.08333	1.02414e-50
																				-14.15	4.94118	1.50433e-48	-14.15	4.96194	8.67511e-49	-14.1	5.10417	4.2546e-51
																				-14.15	4.96194	6.39494e-49	-14.15	4.9827	3.70002e-49	-14.1	5.125	1.76152e-51
																				-14.15	4.9827	2.70936e-49	-14.15	5.00346	1.57277e-49	-14.1	5.14583	7.26845e-52
																				-14.15	5.00346	1.14401e-49	-14.15	5.02422	6.66288e-50	-14.1	5.16667	2.98899e-52
																				-14.15	5.02422	4.81428e-50	-14.15	5.04498	2.81314e-50	-14.1	5.1875	1.225e-52
																				-14.15	5.04498	2.01915e-50	-14.15	5.06574	1.18373e-50	-14.1	5.20833	5.00351e-53
																				-14.15	5.06574	8.43998e-51	-14.15	5.08651	4.96419e-51	-14.1	5.22917	2.03677e-53
																				-14.15	5.08651	3.51603e-51	-14.15	5.10727	2.0748e-51	-14.1	5.25	8.26307e-54
																				-14.15	5.10727	1.45983e-51	-14.15	5.12803	8.64243e-52	-14.1	5.27083	3.34095e-54
																				-14.15	5.12803	6.04071e-52	-14.15	5.14879	3.5878e-52	-14.1	5.29167	1.34626e-54
																				-14.15	5.14879	2.49123e-52	-14.15	5.16955	1.4844e-52	-14.1	5.3125	5.40654e-55
																				-14.15	5.16955	1.02395e-52	-14.15	5.19031	6.1208e-53	-14.1	5.33333	2.16392e-55
																				-14.15	5.19031	4.19452e-53	-14.15	5.21107	2.51533e-53	-14.1	5.35417	8.6317e-56
																				-14.15	5.21107	1.71248e-53	-14.15	5.23183	1.03018e-53	-14.1	5.375	3.43149e-56
																				-14.15	5.23183	6.96804e-54	-14.15	5.2526	4.20498e-54	-14.1	5.39583	1.35958e-56
																				-14.15	5.2526	2.82577e-54	-14.15	5.27336	1.71059e-54	-14.1	5.41667	5.36855e-57
																				-14.15	5.27336	1.1421e-54	-14.15	5.29412	6.93517e-55	-14.1	5.4375	2.11273e-57
																				-14.15	5.29412	4.60058e-55	-14.15	5.31488	2.8022e-55	-14.1	5.45833	8.28642e-58
																				-14.15	5.31488	1.84698e-55	-14.15	5.33564	1.12842e-55	-14.1	5.47917	3.2391e-58
																				-14.15	5.33564	7.3902e-56	-14.15	5.3564	4.52872e-56	-14.1	5.5	1.26187e-58
[truncated: 249,722+ more rows]

## Sheet: Figure 3
Figure 3b	Rh-MoS2		Rh-MoSSe		Rh-MoSe2			Figure 3c		Normalized absorption (a.u.)						Figure 3d	Energy (eV)	Oxidation state	d-band hole count		Figure 3d	Rh-MoS2						Rh-MoS1.5Se0.5						Rh-MoSSe						Rh-MoS0.5Se1.5						Rh-MoSe2
	-COHP	E-Ef (eV)	-COHP	E-Ef (eV)	-COHP	E-Ef (eV)			Energy (eV)	Rh2O3	Rh foil	Rh-MoS2	Rh-MoSSe	Rh-MoSe2			23221.6	0	2			Binding energy (eV)		Intensity (a.u.)				Binding energy (eV)		Intensity (a.u.)				Binding energy (eV)		Intensity (a.u.)				Binding energy (eV)		Intensity (a.u.)				Binding energy (eV)		Intensity (a.u.)
	0	-20.0222	0	-20.0222	0	-20.0222			23021.6	0.01526	0.00371	-0.00392	-0.00339	-0.00269			23223.1	0.744	2.74			329.6	11131.3					330.19	44923.1					330.2	48674.5					330.25	53364.8					330.18	36664.2
	0	-19.9722	0	-19.9722	0	-19.9722			23027	0.01424	0.00342	-0.00328	-0.00258	-0.000687761			23224.3	1.365	3.36			329.5	11349.2					330.09	44462.7					330.1	48440.3					330.15	53169.2					330.08	36632.5
	0	-19.9221	0	-19.9221	0	-19.9221			23032	0.01339	0.00312	-0.00263	-0.00195	0.000326728			23224.9	1.675	3.67			329.4	11256.2					329.99	44605.5					330	48973.2					330.05	53438.6					329.98	36540.2
	0	-19.8721	0	-19.8721	0	-19.8721			23037.1	0.01241	0.00272	-0.00261	-0.00169	-0.00155			23227.4	3	5			329.3	11493.6					329.89	43212.8					329.9	48963.8					329.95	52466					329.88	36640.9
	0	-19.822	0	-19.822	0	-19.822			23042.1	0.01143	0.00242	-0.00285	-0.00129	-0.00147								329.2	11291.6					329.79	44098					329.8	48711.4					329.85	53082.7					329.78	36560.7
	0	-19.772	0	-19.772	0	-19.772			23047.3	0.01049	0.00223	-0.00314	-0.000775323	0.000271669								329.1	10999.4					329.69	44660.6					329.7	48952.9					329.75	53274					329.68	36862.2
	0	-19.7219	0	-19.7219	0	-19.7219			23052.1	0.0097	0.00194	-0.00348	-0.00111	0.00178								329	11156.1					329.59	44075					329.6	48637.2					329.65	52641.6					329.58	37402.3
	0	-19.6719	0	-19.6719	0	-19.6719			23057	0.00889	0.00167	-0.00275	0.00047175	0.00158								328.9	11366.9					329.49	44306.5					329.5	49436.2					329.55	52569.3					329.48	36794
	0	-19.6218	0	-19.6218	0	-19.6218			23062.1	0.008	0.00134	0.00106	0.00193	0.00212								328.8	11338.7					329.39	44532.5					329.4	49283.2					329.45	52813.4					329.38	37397
	0	-19.5718	0	-19.5718	0	-19.5718			23067	0.00714	0.00103	-0.000699356	0.00395	0.00592								328.7	11232.9					329.29	44637.2					329.3	48462.6					329.35	52858.6					329.28	36922.7
	0	-19.5217	0	-19.5217	0	-19.5217			23072	0.00625	0.000921824	-0.000614286	0.000468891	0.00117								328.6	11262.4					329.19	44164.2					329.2	49222.3					329.25	53102.2					329.18	37174.9
	0	-19.4716	0	-19.4716	0	-19.4716			23077.2	0.00543	0.000692499	0.000877139	-7.1483e-06	-0.000377301								328.5	11150.7					329.09	44222					329.1	49347.5					329.15	52601.6					329.08	36865.4
	0	-19.4216	0	-19.4216	0	-19.4216			23082	0.00461	0.000333329	-0.00145	-0.00168	-0.00311								328.4	10830.8					328.99	45348.1					329	48861.4					329.05	53220.9					328.98	36806.6
	0	-19.3715	0	-19.3715	0	-19.3715			23087.1	0.00375	0.000113047	-0.00224	-0.00226	-0.00281								328.3	10935.4					328.89	44741					328.9	49383.2					328.95	52641.3					328.88	36082.4
	0	-19.3215	0	-19.3215	0	-19.3215			23092.2	0.00303	-0.000127271	0.000175972	0.000810215	0.000614527								328.2	11155.1					328.79	44343.2					328.8	49426.4					328.85	53036					328.78	36741.6
	0	-19.2714	0	-19.2714	0	-19.2714			23097	0.00226	-0.00015899	0.000563655	0.00172	0.00311								328.1	10925.9					328.69	44061.3					328.7	48575.4					328.75	53352.5					328.68	37118.3
	0	-19.2214	0	-19.2214	0	-19.2214			23102	0.00158	-0.000279605	0.00142	0.0018	0.00231								328	11294.7					328.59	44816.7					328.6	49038.5					328.65	53021.2					328.58	36643.6
	0	-19.1713	0	-19.1713	0	-19.1713			23107.2	0.000800867	-0.000496118	0.00139	-0.000611155	-0.00109								327.9	11011.8					328.49	44750.2					328.5	48893.7					328.55	53199.9					328.48	36446.7
	0	-19.1212	0	-19.1212	0	-19.1212			23112	0.000135846	-0.00063647	-0.00145	-0.000760303	0.00022585								327.8	11438.4					328.39	44666.3					328.4	49324.3					328.45	53943					328.38	36662.4
	0	-19.0712	0	-19.0712	0	-19.0712			23117.2	-0.000590366	-0.000710891	-0.00157	0.000283207	0.00266								327.7	11073.6					328.29	44653.6					328.3	48994.5					328.35	53266.7					328.28	36375.6
	0	-19.0211	0	-19.0211	0	-19.0211			23122	-0.00114	-0.00069406	0.00213	0.00262	0.00315								327.6	11115.8					328.19	44603.7					328.2	49600.2					328.25	52817					328.18	36960.3
	0	-18.9711	0	-18.9711	0	-18.9711			23127.2	-0.00179	-0.000710957	0.000412648	0.000611908	0.000574181								327.5	11415.6					328.09	45021.4					328.1	49020.3					328.15	52381.8					328.08	36731.8
	0	-18.921	0	-18.921	0	-18.921			23132.1	-0.00231	-0.000546338	0.000689425	0.000434157	0.00038978								327.4	11216.6					327.99	44642					328	49293.4					328.05	52745.9					327.98	36555.1
	0	-18.871	0	-18.871	0	-18.871			23137	-0.00283	-0.000438177	0.000941557	0.000155452	-0.00106								327.3	10992.8					327.89	44585.3					327.9	48703.1					327.95	53405.5					327.88	36685
	0	-18.8209	0	-18.8209	0	-18.8209			23142	-0.00323	-0.000214451	-0.000910651	-0.000737509	-0.00133								327.2	10930.1					327.79	44389.6					327.8	49396.5					327.85	53066.6					327.78	37002.1
	0	-18.7709	0	-18.7709	0	-18.7709			23147.2	-0.00354	5.09409e-07	0.00139	-0.00106	-0.0023								327.1	10992.1					327.69	44833.8					327.7	49498					327.75	53453.6					327.68	36790.4
	0	-18.7208	0	-18.7208	0	-18.7208			23152.3	-0.00385	0.000537324	-0.000785355	-0.00168	-0.00249								327	11025.4					327.59	44806.6					327.6	49005					327.65	53355.7					327.58	36927.2
	0	-18.6708	0	-18.6708	0	-18.6708			23157	-0.00406	0.00107	-0.00058215	-0.00048954	-4.0119e-05								326.9	10800.6					327.49	44858.5					327.5	48697.7					327.55	53275.8					327.48	36921.5
	0	-18.6207	0	-18.6207	0	-18.6207			23162.1	-0.00396	0.00172	-0.00159	-0.000246438	-0.000127971								326.8	11063.3					327.39	44272.8					327.4	49525.3					327.45	53200.6					327.38	36819.8
	0	-18.5706	0	-18.5706	0	-18.5706			23167.2	-0.00371	0.00265	0.0021	0.00235	0.00279								326.7	11285.9					327.29	44815.3					327.3	49222.8					327.35	53473.5					327.28	37243.2
	0	-18.5206	0	-18.5206	0	-18.5206			23172	-0.00337	0.00374	0.00494	0.00351	0.00328								326.6	11212.1					327.19	44728.3					327.2	48985.9					327.25	53338.2					327.18	37285.7
	0	-18.4705	0	-18.4705	0	-18.4705			23177	-0.00264	0.00527	0.00244	0.000703149	0.00126								326.5	11136.3					327.09	44769.8					327.1	49009.2					327.15	53012					327.08	36922.1
	0	-18.4205	0	-18.4205	0	-18.4205			23182.1	-0.00136	0.00744	0.00186	0.00259	0.00399								326.4	11184.1					326.99	44759.4					327	49185					327.05	53455.8					326.98	36712.4
	0	-18.3704	0	-18.3704	0	-18.3704			23187.1	0.000208732	0.0102	0.01141	0.00807	0.00892								326.3	10939					326.89	44853.7					326.9	49233.2					326.95	53195.3					326.88	36683.1
	0	-18.3204	0	-18.3204	0	-18.3204			23192	0.00289	0.01391	0.01063	0.00903	0.00892								326.2	11304.2					326.79	44731.7					326.8	48922.8					326.85	53499.2					326.78	36525
	0	-18.2703	0	-18.2703	0	-18.2703			23197.1	0.00676	0.01991	0.01878	0.01624	0.01657								326.1	11314.4					326.69	44568.6					326.7	48747.4					326.75	53162.5					326.68	37067.7
	0	-18.2202	0	-18.2202	0	-18.2202			23202.1	0.01236	0.02868	0.03307	0.02769	0.0235								326	11296.1					326.59	45261.3					326.6	49378					326.65	52999.2					326.58	37381.1
	0	-18.1702	0	-18.1702	0	-18.1702			23203.1	0.01367	0.03158	0.0314	0.03029	0.02764								325.9	11122.3					326.49	44890.6					326.5	49405.8					326.55	54427.8					326.48	37659.3
	0	-18.1201	0	-18.1201	0	-18.1201			23204	0.01554	0.03396	0.03006	0.03062	0.03041								325.8	11273.7					326.39	44592.5					326.4	49177.4					326.45	53672.7					326.38	37080.5
	0	-18.0701	0	-18.0701	0	-18.0701			23205	0.01754	0.0375	0.02839	0.03197	0.03256								325.7	11142					326.29	44682.4					326.3	49843.3					326.35	53802.6					326.28	36959.1
	0	-18.02	0	-18.02	0	-18.02			23206	0.01963	0.0415	0.02666	0.03319	0.03506								325.6	11224.8					326.19	44959.3					326.2	49683.9					326.25	53607.2					326.18	36704.6
	0	-17.97	0	-17.97	0	-17.97			23207	0.02185	0.04547	0.02601	0.03419	0.03816								325.5	11166.2					326.09	45210.5					326.1	49209.7					326.15	54020.8					326.08	36806.1
	0	-17.9199	0	-17.9199	0	-17.9199			23208.2	0.02476	0.05093	0.03079	0.03852	0.04579								325.4	11100.6					325.99	44843.7					326	49336.9					326.05	52818.3					325.98	37271.7
	0	-17.8699	0	-17.8699	0	-17.8699			23209	0.02704	0.05484	0.03393	0.04095	0.04971								325.3	11138					325.89	44833.8					325.9	49305.4					325.95	53265.4					325.88	37371.4
	0	-17.8198	0	-17.8198	0	-17.8198			23210	0.03054	0.061	0.03802	0.0463	0.05524								325.2	11346.2					325.79	44645.2					325.8	49262.8					325.85	53418.1					325.78	36686.1
	0	-17.7697	0	-17.7697	0	-17.7697			23211.1	0.03484	0.07014	0.04267	0.05407	0.06512								325.1	11470.2					325.69	44420.6					325.7	49525.5					325.75	53812.5					325.68	36832.1
	0	-17.7197	0	-17.7197	0	-17.7197			23212	0.03851	0.07792	0.04699	0.06119	0.06985								325	11286.6					325.59	45072.3					325.6	49945.2					325.65	53481.5					325.58	37387.9
	0	-17.6696	0	-17.6696	0	-17.6696			23213.1	0.04387	0.09107	0.05547	0.07333	0.0825								324.9	11153.5					325.49	45101.2					325.5	49464					325.55	53017.2					325.48	37302
	0	-17.6196	0	-17.6196	0	-17.6196			23214	0.04913	0.10374	0.06172	0.08473	0.09721								324.8	11129					325.39	44587.8					325.4	49671.9					325.45	53021.7					325.38	37153.3
	0	-17.5695	0	-17.5695	0	-17.5695			23215	0.05721	0.12545	0.07591	0.10217	0.11858								324.7	11175.1					325.29	44880.9					325.3	49759.4					325.35	53709.3					325.28	37948.9
	0	-17.5195	0	-17.5195	0	-17.5195			23216	0.06684	0.15115	0.09146	0.12249	0.14592								324.6	11210.7					325.19	44745.3					325.2	49552.5					325.25	54288.7					325.18	37116
	0	-17.4694	0	-17.4694	0	-17.4694			23217	0.08037	0.18513	0.1073	0.14718	0.1724								324.5	11281.6					325.09	44701.6					325.1	49776.4					325.15	53637.2					325.08	37207.9
	0	-17.4194	0	-17.4194	0	-17.4194			23218	0.09717	0.22439	0.13103	0.17525	0.20831								324.4	11216.9					324.99	44633.7					325	50068.3					325.05	53972.5					324.98	37210.8
	0	-17.3693	0	-17.3693	0	-17.3693			23219	0.11596	0.27058	0.15859	0.20643	0.24251								324.3	11205.6					324.89	45099.2					324.9	48958.7					324.95	54213.8					324.88	37548.8
	0	-17.3192	0	-17.3192	0	-17.3192			23220.1	0.13817	0.32639	0.18539	0.24455	0.2888								324.2	11356.4					324.79	44911.4					324.8	49392.2					324.85	54382.1					324.78	37121
	0	-17.2692	0	-17.2692	0	-17.2692			23221	0.15514	0.36789	0.21254	0.27129	0.32037								324.1	11189.3					324.69	45020.9					324.7	49148.8					324.75	53719.4					324.68	36776.6
	0	-17.2191	0	-17.2191	0	-17.2191			23222.1	0.17966	0.4227	0.24765	0.31215	0.36396								324	11340.4					324.59	44862.4					324.6	49277.5					324.65	53229					324.58	36942.3
	0	-17.1691	0	-17.1691	0	-17.1691			23223	0.20046	0.45925	0.28572	0.34216	0.39404								323.9	11186					324.49	45043.6					324.5	49453.3					324.55	54067.8					324.48	37453.9
	0	-17.119	0	-17.119	0	-17.119			23224	0.23166	0.50042	0.33807	0.38254	0.42837								323.8	11202.3					324.39	44568.1					324.4	49534.7					324.45	53746.1					324.38	37295.5
	0	-17.069	0	-17.069	0	-17.069			23225.1	0.27328	0.54383	0.4124	0.43706	0.47488								323.7	11387.4					324.29	44488.2					324.3	49567.6					324.35	53526.5					324.28	37129.2
	0	-17.0189	0	-17.0189	0	-17.0189			23226.2	0.32054	0.58529	0.49139	0.49387	0.51808								323.6	11377.2					324.19	45059.9					324.2	48987.7					324.25	53575.5					324.18	37269.8
	0	-16.9688	0	-16.9688	0	-16.9688			23227.1	0.37555	0.62702	0.559	0.55099	0.56386								323.5	11097.3					324.09	45447.5					324.1	49685.2					324.15	54216.9					324.08	37604.2
	0	-16.9188	0	-16.9188	0	-16.9188			23228	0.43519	0.67195	0.62213	0.59739	0.60291								323.4	11079.5					323.99	45200.5					324	49795.7					324.05	54166.6					323.98	37327.4
	0	-16.8687	0	-16.8687	0	-16.8687			23229	0.5152	0.72592	0.66851	0.64856	0.64886								323.3	11489.9					323.89	45262.2					323.9	49987.1					323.95	54303.7					323.88	36922.9
	0	-16.8187	0	-16.8187	0	-16.8187			23230	0.60361	0.78611	0.71931	0.69756	0.698								323.2	11161.9					323.79	44936					323.8	50263.7					323.85	54196.5					323.78	37589.4
	0	-16.7686	0	-16.7686	0	-16.7686			23231	0.69047	0.83428	0.74892	0.73655	0.741								323.1	11357.8					323.69	44742.5					323.7	49558.3					323.75	53991.7					323.68	37816.8
	0	-16.7186	0	-16.7186	0	-16.7186			23232.1	0.79044	0.88447	0.78845	0.78227	0.79467								323	11299.4					323.59	45068.2					323.6	49520.1					323.65	54468.4					323.58	37743.8
	0	-16.6685	0	-16.6685	0	-16.6685			23233	0.87059	0.9193	0.81411	0.81846	0.83556								322.9	11350.3					323.49	45234.1					323.5	49876.2					323.55	53492.6					323.48	37557.3
	0	-16.6185	0	-16.6185	0	-16.6185			23234	0.9436	0.94736	0.83806	0.84859	0.87448								322.8	11254.8					323.39	45187.9					323.4	49652					323.45	54119.4					323.38	37748.4
	0	-16.5684	0	-16.5684	0	-16.5684			23235	1.01201	0.96775	0.86368	0.87378	0.90045								322.7	11221.7					323.29	45333.7					323.3	49793					323.35	54097.3					323.28	37628.1
	0	-16.5184	0	-16.5184	0	-16.5184			23236	1.07538	0.97968	0.88861	0.89728	0.92384								322.6	11414.3					323.19	45692.8					323.2	49857.1					323.25	53908.8					323.18	37582.3
	0	-16.4683	0	-16.4683	0	-16.4683			23237	1.1203	0.98378	0.90574	0.91192	0.93207								322.5	11304.2					323.09	45120.9					323.1	50198.2					323.15	54124.7					323.08	37445.3
	0	-16.4182	0	-16.4182	0	-16.4182			23238.2	1.16022	0.98271	0.92936	0.93391	0.95597								322.4	11197.9					322.99	45144.3					323	49568					323.05	54353.9					322.98	37505
	0	-16.3682	0	-16.3682	0	-16.3682			23239	1.17563	0.97788	0.9418	0.94734	0.96679								322.3	11357.8					322.89	44938.9					322.9	49929.9					322.95	54099					322.88	37648.5
	0	-16.3181	0	-16.3181	0	-16.3181			23240	1.18319	0.96923	0.95553	0.95712	0.97307								322.2	11142.1					322.79	45316					322.8	49493.7					322.85	53654.4					322.78	37823.6
	0	-16.2681	0	-16.2681	0	-16.2681			23241.2	1.17961	0.95447	0.96799	0.96236	0.97845								322.1	11497.1					322.69	45673.2					322.7	49856.6					322.75	54814.1					322.68	37943
	0	-16.218	0	-16.218	0	-16.218			23242	1.16795	0.94137	0.97892	0.97208	0.97936								322	11292.7					322.59	45880.8					322.6	49838					322.65	54009.9					322.58	38021.8
	0	-16.168	0	-16.168	0	-16.168			23243	1.15063	0.92789	0.98818	0.97742	0.98237								321.9	11320.1					322.49	45226.1					322.5	50060.8					322.55	54076.6					322.48	37399.3
	0	-16.1179	0	-16.1179	0	-16.1179			23244	1.12944	0.91615	0.99646	0.98515	0.9947								321.8	11264.5					322.39	45167.4					322.4	50598.2					322.45	54605.3					322.38	37664
	0	-16.0678	0	-16.0678	0	-16.0678			23245	1.10967	0.90808	1.00058	0.99742	1.00217								321.7	11299.2					322.29	45334.7					322.3	50206.6					322.35	54161.5					322.28	37492.9
	0	-16.0178	0	-16.0178	0	-16.0178			23246	1.09487	0.90438	1.0103	1.00034	1.01005								321.6	11223.5					322.19	45546.3					322.2	50149.7					322.25	54292.7					322.18	37774.7
	0	-15.9677	0	-15.9677	0	-15.9677			23247	1.08536	0.90555	1.01099	1.00748	1.01751								321.5	11336.6					322.09	45462.3					322.1	49677.6					322.15	54235.6					322.08	38064.4
	0	-15.9177	0	-15.9177	0	-15.9177			23248	1.08031	0.91015	1.01489	1.01187	1.01851								321.4	11317.9					321.99	45925.1					322	49500.6					322.05	54173.3					321.98	37344.8
	0	-15.8676	0	-15.8676	0	-15.8676			23249.1	1.07678	0.91833	1.01672	1.01222	1.02226								321.3	11378.6					321.89	45693.4					321.9	49813.7					321.95	54587.9					321.88	38035.8
	0	-15.8176	0	-15.8176	0	-15.8176			23250	1.07331	0.92721	1.01924	1.01416	1.02143								321.2	11230.8					321.79	46095.8					321.8	49910.5					321.85	54618.1					321.78	37881.6
	0	-15.7675	0	-15.7675	0	-15.7675			23251	1.06673	0.93896	1.01909	1.01452	1.02092								321.1	11410.2					321.69	45835.2					321.7	49814.3					321.75	54726.8					321.68	38255.7
	0	-15.7175	0	-15.7175	0	-15.7175			23252.1	1.05461	0.95488	1.01886	1.01281	1.01545								321	11327.4					321.59	44892.4					321.6	50285.2					321.65	54160.2					321.58	38089.6
	0	-15.6674	0	-15.6674	0	-15.6674			23253	1.04202	0.96788	1.01721	1.01001	1.01084								320.9	11523.3					321.49	45385.9					321.5	50681.9					321.55	54370.5					321.48	37888
	0	-15.6174	0	-15.6174	0	-15.6174			23254	1.02576	0.98437	1.01349	1.00393	1.00319								320.8	11116.4					321.39	45135.4					321.4	49982.7					321.45	54440.7					321.38	37652.3
	0	-15.5673	0	-15.5673	0	-15.5673			23255	1.00647	1.00176	1.01157	0.99619	0.99446								320.7	11264.4					321.29	45851.9					321.3	49734.5					321.35	54762.2					321.28	37571.5
	0	-15.5172	0	-15.5172	0	-15.5172			23256	0.98525	1.02094	1.00784	0.9876	0.98463								320.6	11444.5					321.19	45679.2					321.2	50357.1					321.25	54604.8					321.18	37702.4
	0	-15.4672	0	-15.4672	0	-15.4672			23257.1	0.96363	1.04004	1.00397	0.98045	0.97211								320.5	11501.4					321.09	45976.1					321.1	50552.7					321.15	54707.5					321.08	38612.7
	0	-15.4171	0	-15.4171	0	-15.4171			23258	0.94691	1.05655	0.99886	0.97425	0.9623								320.4	11352.1					320.99	45718.2					321	50688.7					321.05	54709.1					320.98	38165.5
	0	-15.3671	0	-15.3671	0	-15.3671			23259	0.93063	1.07474	0.99147	0.96596	0.95485								320.3	11529.6					320.89	45756.1					320.9	50704.2					320.95	54719.2					320.88	37804.6
	1e-05	-15.317	2e-05	-15.317	0	-15.317			23260.1	0.91535	1.09434	0.98094	0.95585	0.94657								320.2	11468.6					320.79	45733.4					320.8	51106.2					320.85	55082.6					320.78	38219.5
	4e-05	-15.267	9e-05	-15.267	2e-05	-15.267			23261	0.90528	1.10559	0.97386	0.94984	0.94031								320.1	11302.5					320.69	45607					320.7	49898.5					320.75	54961.4					320.68	38646.5
	0.00015	-15.2169	0.00033	-15.2169	9e-05	-15.2169			23262.1	0.89428	1.1133	0.95963	0.94231	0.93624								320	11464.4					320.59	45567					320.6	49794.7					320.65	54298.6					320.58	38028.1
	0.00053	-15.1669	0.00106	-15.1669	0.00032	-15.1669			23263	0.88613	1.11424	0.94753	0.93719	0.93454								319.9	11478.1					320.49	45428.9					320.5	50683.3					320.55	55058.8					320.48	38216.5
	0.00159	-15.1168	0.003	-15.1168	0.00101	-15.1168			23264	0.87736	1.10746	0.93311	0.93062	0.93135								319.8	11438.6					320.39	45693.8					320.4	50720.6					320.45	54987.2					320.38	37637.1
	0.00424	-15.0667	0.00755	-15.0667	0.0028	-15.0667			23265	0.87036	1.09346	0.92455	0.92524	0.93064								319.7	11446.7					320.29	45322.5					320.3	50121.9					320.35	54878.4					320.28	38152.4
	0.00997	-15.0167	0.01677	-15.0167	0.0069	-15.0167			23266	0.86524	1.07217	0.91548	0.92088	0.93146								319.6	11463.7					320.19	46075.1					320.2	50345.2					320.25	54599.2					320.18	38162.6
	0.02071	-14.9666	0.03289	-14.9666	0.015	-14.9666			23267.1	0.86147	1.04261	0.90982	0.91771	0.93118								319.5	11481.9					320.09	45975.5					320.1	49917.4					320.15	54431.7					320.08	38336.2
	0.03801	-14.9166	0.057	-14.9166	0.02881	-14.9166			23268	0.85988	1.01794	0.90483	0.91604	0.9316								319.4	11486.7					319.99	46280.9					320	49979.9					320.05	54202.6					319.98	38429.3
	0.06164	-14.8665	0.08725	-14.8665	0.04889	-14.8665			23269	0.85947	0.99171	0.90121	0.91524	0.93329								319.3	11424.5					319.89	45915.1					319.9	50719.8					319.95	54636.7					319.88	37861.1
	0.08829	-14.8165	0.11799	-14.8165	0.07328	-14.8165			23270	0.86087	0.96738	0.9	0.91566	0.93549								319.2	11420.9					319.79	45551					319.8	50564.3					319.85	54900.8					319.78	38409.9
	0.11171	-14.7664	0.14096	-14.7664	0.09703	-14.7664			23271	0.8633	0.94712	0.89988	0.91705	0.93814								319.1	11542.1					319.69	45812.6					319.7	50381.8					319.75	54866.6					319.68	37827.8
	0.12487	-14.7164	0.14876	-14.7164	0.1135	-14.7164			23272	0.86706	0.93096	0.89702	0.91854	0.94048								319	11348.2					319.59	45933					319.6	50271.8					319.65	54675.6					319.58	38164.5
	0.12331	-14.6663	0.1387	-14.6663	0.11729	-14.6663			23273	0.87145	0.92141	0.89705	0.91899	0.9419								318.9	11667.7					319.49	45619.5					319.5	50505.8					319.55	54875.6					319.48	38227.6
	0.10757	-14.6162	0.11431	-14.6162	0.10708	-14.6162			23274.2	0.87764	0.91654	0.89678	0.92006	0.94434								318.8	11398.3					319.39	45886.2					319.4	50016.2					319.45	55452.9					319.38	38253.5
	0.08293	-14.5662	0.0835	-14.5662	0.08641	-14.5662			23275.1	0.88329	0.91638	0.89859	0.92065	0.94519								318.7	11473.2					319.29	45673.3					319.3	50728.3					319.35	55126					319.28	38074.5
	0.05662	-14.5161	0.0549	-14.5161	0.06181	-14.5161			23276	0.8893	0.91916	0.9023	0.92216	0.94599								318.6	11473.2					319.19	45808					319.2	50668.2					319.25	54641.7					319.18	38430.7
	0.03466	-14.4661	0.03511	-14.4661	0.03981	-14.4661			23277	0.89695	0.92455	0.90609	0.92409	0.94778								318.5	11601.9					319.09	45475.5					319.1	50828.7					319.15	55053.6					319.08	38272.9
	0.02048	-14.416	0.0288	-14.416	0.0251	-14.416			23278	0.90602	0.9317	0.91039	0.92693	0.9491								318.4	11560.6					318.99	45967.3					319	50581.9					319.05	55159.4					318.98	38077.8
	0.01583	-14.366	0.04081	-14.366	0.02083	-14.366			23279.2	0.91824	0.94168	0.914	0.93065	0.95223								318.3	11315.7					318.89	45992.4					318.9	51090.1					318.95	55238.5					318.88	38001.4
	0.02307	-14.3159	0.07812	-14.3159	0.03061	-14.3159			23280	0.92746	0.94796	0.91667	0.93335	0.95439								318.2	11553.8					318.79	46118.2					318.8	50814.6					318.85	55701.9					318.78	38231.1
	0.04723	-14.2659	0.14867	-14.2659	0.06013	-14.2659			23281	0.9395	0.95559	0.92002	0.93617	0.95754								318.1	11150.9					318.69	45829.3					318.7	50561.1					318.75	55051.5					318.68	37908.8
	0.09587	-14.2158	0.25589	-14.2158	0.11647	-14.2158			23282	0.95103	0.96124	0.92252	0.93929	0.96031								318	11584.7					318.59	45651.7					318.6	50452					318.65	54889.9					318.58	38447.1
	0.17555	-14.1657	0.39092	-14.1657	0.20392	-14.1657			23283	0.96285	0.966	0.92554	0.94162	0.96376								317.9	11668.7					318.49	46081.3					318.5	50297.2					318.55	55162.9					318.48	38450.1
	0.28518	-14.1157	0.52846	-14.1157	0.31766	-14.1157			23284	0.97482	0.96983	0.93022	0.94539	0.96694								317.8	11296.1					318.39	46580.5					318.4	50852.2					318.45	54679.4					318.38	38071.6
	0.41002	-14.0656	0.63233	-14.0656	0.43968	-14.0656			23285	0.98534	0.97242	0.93468	0.94828	0.96916								317.7	11335.2					318.29	46525.9					318.3	50945.9					318.35	55047.2					318.28	38322.9
	0.52158	-14.0156	0.67097	-14.0156	0.54184	-14.0156			23286	0.99437	0.97341	0.93989	0.95303	0.97276								317.6	11278.2					318.19	45800.6					318.2	50993.3					318.25	55041.7					318.18	37989.2
	0.58734	-13.9655	0.63424	-13.9655	0.59679	-13.9655			23287.1	1.0018	0.97365	0.9481	0.95721	0.97462								317.5	11313.5					318.09	46330.3					318.1	50082.7					318.15	55136.6					318.08	37759.8
	0.58638	-13.9155	0.53942	-13.9155	0.59098	-13.9155			23288.1	1.00661	0.97337	0.95488	0.96127	0.97664								317.4	11287.8					317.99	46046					318	50584.7					318.05	54478.1					317.98	38122.1
	0.52131	-13.8654	0.42165	-13.8654	0.53078	-13.8654			23289.1	1.01065	0.97277	0.96356	0.96569	0.97909								317.3	11252					317.89	46152.3					317.9	50761					317.95	54953.8					317.88	37502.8
	0.41779	-13.8154	0.3156	-13.8154	0.43798	-13.8154			23290	1.01371	0.97246	0.96946	0.96955	0.97892								317.2	11427.2					317.79	45451					317.8	50373.7					317.85	55287.3					317.78	38072.3
	0.31166	-13.7653	0.24147	-13.7653	0.339	-13.7653			23291	1.01668	0.97337	0.97743	0.97351	0.97921								317.1	11543.8					317.69	46207.3					317.7	50618.6					317.75	55226.4					317.68	38072.1
	0.23238	-13.7152	0.20339	-13.7152	0.25603	-13.7152			23292	1.01986	0.97549	0.98674	0.9764	0.98								317	11254.4					317.59	45579.2					317.6	49891.6					317.65	55108.2					317.58	38177.3
	0.19291	-13.6652	0.19783	-13.6652	0.20424	-13.6652			23293	1.02336	0.97932	0.9936	0.97938	0.98109								316.9	11490.8					317.49	45522.4					317.5	50253.7					317.55	55129.4					317.48	38478.6
	0.19002	-13.6151	0.22277	-13.6151	0.1927	-13.6151			23294.1	1.02717	0.98598	1.0008	0.98426	0.98341								316.8	11547.8	11544.8	11537.8	11543.5	11539.1	317.39	45302.8					317.4	50211.3					317.45	55080.7					317.38	38267.4
	0.21262	-13.5651	0.2796	-13.5651	0.2239	-13.5651			23295	1.03075	0.9935	1.00769	0.98876	0.98287								316.7	11369.5	11535.4	11527.7	11533.5	11529.5	317.29	46340.6					317.3	51009.6					317.35	54567.4					317.28	38615.7
	0.25168	-13.515	0.36646	-13.515	0.29078	-13.515			23296	1.0347	1.00349	1.01473	0.99237	0.98547								316.6	11496.1	11527.8	11519.3	11525.3	11521.8	317.19	46126.5					317.2	51077					317.25	54409.5					317.18	38033.3
	0.30553	-13.465	0.4698	-13.465	0.37438	-13.465			23297.1	1.03928	1.01566	1.02194	0.99715	0.99131								316.5	11343	11519	11509.5	11515.6	11512.9	317.09	45947.5					317.1	50937.2					317.15	55261.1					317.08	38302.8
	0.37701	-13.4149	0.56304	-13.4149	0.44749	-13.4149			23298	1.04325	1.02644	1.02731	1.00085	0.98992								316.4	11506.1	11512.1	11501.2	11507.5	11505.8	316.99	46143					317	50498.3					317.05	54580.2					316.98	38591.1
	0.46466	-13.3649	0.61639	-13.3649	0.48526	-13.3649			23299	1.04687	1.03769	1.03257	1.00496	0.98895								316.3	11290.6	11503.8	11491.1	11497.6	11497.3	316.89	45951					316.9	50451.9					316.95	54454.7					316.88	38221.3
	0.55506	-13.3148	0.6122	-13.3148	0.47749	-13.3148			23300	1.05038	1.04916	1.03536	1.00567	0.9918								316.2	11541.4	11498	11483.1	11489.8	11491.4	316.79	46301.6					316.8	50583.8					316.85	55303.9					316.78	38239.3
	0.62409	-13.2647	0.55476	-13.2647	0.43376	-13.2647			23301.1	1.05231	1.06004	1.03742	1.0052	0.9914								316.1	11371.9	11490.2	11472.6	11479.3	11483.4	316.69	46384.3	46418.2	46379.3	46381.4	46416.1	316.7	50832.5					316.75	55378.6	55398.4	55373.6	55375.8	55396.2	316.68	38293.9	38346.4	38288.9
	0.6483	-13.2147	0.46675	-13.2147	0.37693	-13.2147			23302	1.05332	1.06627	1.03937	1.00508	0.98961								316	11515.8	11484.7	11463.6	11470.5	11477.8	316.59	46690.1	46415.3	46374.3	46376.4	46413.2	316.6	50835.8	50884.5	50833.8	50839.8	50878.5	316.65	55773.8	55394.7	55368.6	55370.8	55392.5	316.58	37959.3	38344.2	38283.8
	0.61877	-13.1646	0.3754	-13.1646	0.32922	-13.1646			23303.1	1.0535	1.07049	1.03848	1.0054	0.98695								315.9	11666.1	11478.6	11453	11460.2	11471.5	316.49	46606.6	46413	46369.7	46371.9	46410.8	316.5	51240	50885.3	50831.8	50838	50879.1	316.55	55703.7	55389	55361.4	55363.8	55386.7	316.48	38467	38345.9	38282.5
	0.54675	-13.1146	0.29885	-13.1146	0.30059	-13.1146			23304.1	1.0529	1.07123	1.0369	1.00441	0.98722								315.8	11252.5	11472	11440.9	11448.2	11464.7	316.39	46398.7	46410.8	46365	46367.2	46408.6	316.4	51608.6	50884.3	50827.8	50834.1	50878	316.45	55554.6	55383.8	55354.6	55357	55381.4	316.38	38165	38342.2	38275.4
	0.45672	-13.0645	0.24146	-13.0645	0.28675	-13.0645			23305.1	1.05125	1.06932	1.03767	1.00438	0.99126								315.7	11226.7	11470.7	11432.8	11440.3	11463.1	316.29	46478	46408.6	46360.1	46362.3	46406.3	316.3	49930.7	50881.8	50821.9	50828.4	50875.3	316.35	55553	55379.5	55348.6	55351	55377.1	316.28	38533.3	38342	38271.7
	0.37238	-13.0145	0.19843	-13.0145	0.27625	-13.0145			23306.1	1.04899	1.06478	1.03699	1.00592	0.9919								315.6	11334.6	11471	11424.9	11432.6	11463.3	316.19	46746.7	46406.8	46355.2	46357.5	46404.4	316.2	50429.8	50887.8	50824.3	50831	50881.1	316.25	54884	55375.3	55342.5	55345	55372.8	316.18	38465	38337.9	38263.7
	0.30608	-12.9644	0.16345	-12.9644	0.25988	-12.9644			23307.2	1.04637	1.05797	1.0346	1.00915	0.99387								315.5	11612.4	11472	11415.8	11423.7	11464	316.09	46610.6	46405.6	46350.7	46353.1	46403.2	316.1	51070.3	50891.7	50824.3	50831.1	50884.9	316.15	55568.7	55374.8	55339.9	55342.5	55372.2	316.08	38230.6	38334.9	38256.4
	0.25769	-12.9144	0.13337	-12.9144	0.23561	-12.9144			23308.2	1.04352	1.0498	1.03293	1.01145	1.00001								315.4	11759.6	11472	11403.8	11412	11463.8	315.99	45829	46404.5	46346	46348.5	46402.1	316	50685.9	50892.8	50821.1	50828.1	50885.8	316.05	54834.5	55370.8	55333.7	55336.3	55368.2	315.98	38298.3	38334.9	38251.7
	0.22086	-12.8643	0.10834	-12.8643	0.20724	-12.8643			23309	1.04106	1.04278	1.03033	1.01211	1.00391								315.3	11478	11472.8	11390.2	11398.6	11464.4	315.89	45742.4	46402.9	46340.4	46342.9	46400.4	315.9	51153.9	50896.3	50819.7	50826.9	50889.1	315.95	55094.8	55370.9	55331.3	55334	55368.2	315.88	38601.2	38334.4	38246.2
	0.18993	-12.8142	0.08926	-12.8142	0.17962	-12.8142			23310.1	1.03759	1.03295	1.02653	1.01299	1.00778								315.2	11504.2	11478.7	11379.4	11388	11470.1	315.79	46190.6	46401.6	46334.6	46337.2	46399	315.8	50489.7	50897.9	50816.1	50823.5	50890.5	315.85	55865.1	55369.9	55327.6	55330.4	55367.2	315.78	38153.6	38331.1	38237.2
	0.16274	-12.7642	0.07579	-12.7642	0.15486	-12.7642			23311	1.03405	1.02511	1.02229	1.01267	1.01054								315.1	11639.1	11487.1	11368.1	11377	11478.2	315.69	46959.2	46401.5	46329.4	46332.1	46398.8	315.7	51245	50903.4	50815.7	50823.3	50895.8	315.75	55993.5	55365.2	55319.8	55322.6	55362.3	315.68	38459.5	38333.2	38233.2
	0.13923	-12.7141	0.0659	-12.7141	0.13186	-12.7141			23312	1.03033	1.01684	1.01691	1.01218	1.01257								315	11668.8	11497.1	11355.4	11364.6	11487.9	315.59	46340.5	46403.1	46325.2	46328	46400.3	315.6	51102.3	50905.9	50811.6	50819.4	50898	315.65	55383	55360	55311.2	55314.1	55357.1	315.58	38582.9	38332.6	38225.6
	0.11902	-12.6641	0.05698	-12.6641	0.10854	-12.6641			23313.1	1.02502	1.00826	1.01118	1.01063	1.0157								314.9	11900.8	11509.8	11342.2	11351.7	11500.4	315.49	46318.6	46404.7	46320.2	46323.1	46401.9	315.5	51090.5	50909.7	50808.1	50816.2	50901.7	315.55	55285.7	55358.5	55305.8	55308.8	55355.5	315.48	38827.7	38331.2	38216.6
	0.10056	-12.614	0.04725	-12.614	0.0842	-12.614			23314.2	1.02027	1.00022	1.0059	1.00979	1.01857								314.8	11750.3	11523.5	11326.7	11336.4	11513.8	315.39	46674.4	46407.5	46315.2	46318.2	46404.6	315.4	51028	50914.5	50804.7	50813	50906.3	315.45	55135.5	55357.9	55300.9	55304	55354.8	315.38	38878.2	38327.9	38204.7
	0.08218	-12.564	0.03647	-12.564	0.06026	-12.564			23315	1.01671	0.9951	1.00178	1.00903	1.01959								314.7	11612.6	11542	11312.4	11322.5	11531.9	315.29	46668.5	46412.2	46310.7	46313.7	46409.2	315.3	51162.9	50920.7	50801.6	50810.2	50912.2	315.35	55182.1	55358.6	55296.8	55300	55355.4	315.28	39030.9	38325	38192.2
	0.06337	-12.5139	0.0257	-12.5139	0.0392	-12.5139			23316.1	1.01201	0.98916	0.99591	1.00812	1.02034								314.6	11768.5	11565.2	11299.4	11309.8	11554.8	315.19	46478.7	46418.9	46306.2	46309.2	46415.8	315.2	51132.2	50927.3	50797.9	50806.6	50918.6	315.25	55028.8	55359.7	55292.4	55295.7	55356.4	315.18	38576.1	38321.6	38177.7
	0.04519	-12.4639	0.01634	-12.4639	0.02297	-12.4639			23317	1.00848	0.98527	0.99272	1.00666	1.02174								314.5	11444.3	11590.1	11284.7	11295.5	11579.4	315.09	46603.6	46427.9	46301.4	46304.6	46424.7	315.1	50660.3	50935.6	50794.2	50803.2	50926.6	315.15	55230.8	55362.3	55288.8	55292.2	55358.9	315.08	38414.6	38324.5	38168.2
	0.02938	-12.4138	0.00931	-12.4138	0.01205	-12.4138			23318	1.00502	0.98182	0.99002	1.00501	1.02339								314.4	11533.5	11621.3	11273.1	11284.2	11610.2	314.99	46573.8	46440.5	46296.8	46300	46437.2	315	50819.9	50947.8	50792.9	50802.2	50938.5	315.05	55526.9	55364.8	55284.1	55287.6	55361.3	314.98	38577.5	38330.9	38160.5
	0.01726	-12.3637	0.00473	-12.3637	0.00564	-12.3637			23319.1	1.00145	0.97882	0.98669	1.004	1.02392								314.3	11751.3	11654.4	11260.5	11272	11643	314.89	46293.7	46457.4	46292.1	46295.5	46454.1	314.9	51247.8	50961.3	50790.7	50800.3	50951.7	314.95	55879.2	55366.8	55277.8	55281.4	55363.3	314.88	37912.4	38337.4	38150.8
	0.00911	-12.3137	0.00214	-12.3137	0.00236	-12.3137			23320	0.99887	0.97714	0.98463	1.00399	1.02262								314.2	11716.7	11687.6	11245.6	11257.4	11675.8	314.79	46293.8	46479.7	46287.1	46290.6	46476.2	314.8	51015.4	50975.1	50786.5	50796.4	50965.2	314.85	56121.1	55368.4	55269.7	55273.3	55364.7	314.78	38422.5	38353.6	38148.5
	0.00431	-12.2636	0.00086	-12.2636	0.00087	-12.2636			23321	0.9966	0.97636	0.98215	1.00346	1.02287								314.1	11540.1	11723	11230.9	11243.1	11710.7	314.69	46947.1	46509	46282.1	46285.7	46505.4	314.7	51189.5	50992.9	50783.3	50793.6	50982.7	314.75	55912.3	55370.4	55260.2	55264	55366.6	314.68	38626.5	38366.9	38140.4
	0.00182	-12.2136	0.00031	-12.2136	0.00029	-12.2136			23322.1	0.99406	0.97621	0.98019	1.00243	1.0224								314	11543.7	11761.2	11217.8	11230.5	11748.5	314.59	46878.7	46547.8	46278	46281.7	46544.1	314.6	51305.2	51013.3	50779.3	50789.9	51002.8	314.65	54997.7	55375.9	55251.7	55255.7	55372	314.58	38588.4	38381.1	38129.9
	0.00069	-12.1635	0.0001	-12.1635	8e-05	-12.1635			23323	0.99257	0.97635	0.97836	1.0001	1.01954								313.9	11893	11799.8	11204.5	11217.7	11786.6	314.49	46703.5	46596.8	46273.8	46277.6	46592.9	314.5	51251.3	51037.4	50774.8	50785.6	51026.6	314.55	55839.9	55389.5	55248.1	55252.1	55385.4	314.48	38540.1	38399.2	38119.8
	0.00023	-12.1135	3e-05	-12.1135	2e-05	-12.1135			23324.2	0.99027	0.9772	0.97484	0.99668	1.01642								313.8	11867	11834.3	11187.6	11201.2	11820.7	314.39	46411.8	46657.4	46269.3	46273.3	46653.5	314.4	51426.1	51067	50770.4	50781.7	51055.8	314.45	55516.7	55403.1	55239.9	55244.1	55398.9	314.38	38920.9	38422	38110
	7e-05	-12.0634	1e-05	-12.0634	1e-05	-12.0634			23325.1	0.98859	0.97804	0.97212	0.99331	1.01322								313.7	11627.9	11867.6	11170.8	11185	11853.5	314.29	46800.5	46731	46264.5	46268.6	46726.9	314.3	51391.7	51102.1	50765.2	50776.8	51090.5	314.35	55327.4	55425	55233.5	55237.8	55420.6	314.28	38472.2	38445.1	38095.9
	2e-05	-12.0134	0	-12.0134	0	-12.0134			23326.2	0.98634	0.97942	0.97092	0.98969	1.00865								313.6	11709.7	11901	11156.2	11170.9	11886.3	314.19	46552.2	46819.3	46260.2	46264.4	46815.1	314.2	51224.9	51145.1	50760.1	50772.1	51133	314.25	55001.3	55457.1	55228	55232.5	55452.6	314.18	38991.1	38478.3	38086.7
	0	-11.9633	0	-11.9633	0	-11.9633			23327.2	0.98447	0.9807	0.96987	0.98676	1.00498								313.5	12125.6	11930	11140.7	11155.9	11914.8	314.09	46797	46921.8	46255.6	46259.9	46917.5	314.1	51604.8	51198.2	50755.8	50768.3	51185.8	314.15	55660.9	55503.7	55224.2	55228.8	55499.1	314.08	38933.2	38511.1	38071.5
	0	-11.9132	0	-11.9132	0	-11.9132			23328.2	0.98261	0.98204	0.96807	0.98481	1.00149								313.4	11882.3	11950.6	11120.9	11136.7	11934.8	313.99	47203.8	47038.7	46251.2	46255.8	47034.1	314	50490.4	51260.8	50749.6	50762.5	51247.8	314.05	55734.7	55564.3	55216.9	55221.7	55559.5	313.98	38766.4	38550.1	38056.8
	0	-11.8632	0	-11.8632	0	-11.8632			23329	0.98085	0.98336	0.96719	0.98363	0.99882								313.3	12030	11968.3	11103.2	11119.7	11951.9	313.89	47045.8	47168.3	46247.5	46252.2	47163.6	313.9	51300.8	51341.7	50748.9	50762.3	51328.3	313.95	56341.3	55646.7	55209.2	55214.1	55641.8	313.88	38520.1	38596	38043.8
	0	-11.8131	0	-11.8131	0	-11.8131			23330	0.97909	0.98508	0.96698	0.98176	0.99572								313.2	11756.1	11978.4	11084	11101.1	11961.3	313.79	47133.1	47307	46243.5	46248.4	47302.1	313.8	51482.8	51433	50744.2	50758.1	51419.1	313.85	56209.3	55753.2	55198.2	55203.3	55748.1	313.78	38755.3	38648.9	38033.5
	0	-11.7631	0	-11.7631	0	-11.7631			23331	0.97722	0.98667	0.96629	0.9801	0.99335								313.1	11903	11984.5	11067.2	11085	11966.6	313.69	47560.7	47450.1	46239.6	46244.7	47445	313.7	51343.1	51537.5	50738.5	50752.9	51523.1	313.75	55429.1	55891.2	55187.9	55193.2	55885.9	313.68	38341	38701.3	38020.4
	0	-11.713	0	-11.713	0	-11.713			23332	0.97493	0.98843	0.96487	0.97804	0.99024								313	12013.4	11981.8	11048.9	11067.5	11963.1	313.59	47252	47591.2	46236.3	46241.6	47586	313.6	51499.1	51653.6	50733.5	50748.5	51638.6	313.65	55656.4	56065.2	55181.6	55187.1	56059.7	313.58	39248.7	38757.1	38011.8
	0	-11.663	0	-11.663	0	-11.663			23333	0.97327	0.9906	0.96418	0.97672	0.98806								312.9	12220	11970.2	11029.2	11048.6	11950.8	313.49	47888	47720.3	46232.6	46238.1	47714.8	313.5	51340.9	51771.8	50727.8	50743.3	51756.3	313.55	56201.2	56265.9	55174.1	55179.8	56260.2	313.48	38312.3	38796.6	37992.9
	0	-11.6129	0	-11.6129	0	-11.6129			23334	0.97178	0.9931	0.96386	0.97466	0.9852								312.8	12155.3	11948.8	11007.3	11027.6	11928.5	313.39	48057.8	47827.3	46229.7	46235.4	47821.6	313.4	52080.5	51879.4	50722.7	50738.9	51863.2	313.45	56290	56479.1	55163.7	55169.7	56473.1	313.38	38425	38834.8	37984.3
	0	-11.5628	0	-11.5628	0	-11.5628			23335.2	0.96954	0.99636	0.96299	0.97272	0.98269								312.7	11913.2	11920.1	10985.8	11007.1	11898.8	313.29	47742.2	47900.1	46227.1	46233	47894.1	313.3	51750.5	51952.5	50714	50730.9	51935.6	313.35	56780.4	56680.9	55152.7	55159	56674.7	313.28	38881.7	38854.4	37974.3
	0	-11.5128	0	-11.5128	0	-11.5128			23336.1	0.96824	0.99907	0.96246	0.97136	0.98063								312.6	12020.6	11886.1	10966.5	10988.8	11863.8	313.19	47696.5	47928.6	46224	46230.2	47922.4	313.2	51878	51978.3	50706.9	50724.5	51960.8	313.25	57256.2	56827.9	55139.2	55145.7	56821.4	313.18	38794.1	38847.5	37959.1
	0	-11.4627	0	-11.4627	0	-11.4627			23337	0.96756	1.00168	0.96283	0.97027	0.97793								312.5	11853.2	11843.9	10945.9	10969.4	11820.4	313.09	47688.5	47908.8	46220.9	46227.3	47902.3	313.1	52191.7	51946.5	50699.2	50717.5	51928.2	313.15	56266.7	56875	55123	55129.8	56868.3	313.08	39201.8	38819.1	37944.7
	0	-11.4127	0	-11.4127	0	-11.4127			23338.1	0.9661	1.00505	0.96442	0.96909	0.97609								312.4	11906	11796.7	10926.9	10951.6	11771.9	312.99	48085.1	47843.2	46217.8	46224.5	47836.4	313	51841	51862.4	50689.8	50708.9	51843.2	313.05	56547.9	56808.6	55112	55119	56801.6	312.98	38714.5	38766	37925.6
	0	-11.3626	0	-11.3626	0	-11.3626			23339	0.96537	1.00775	0.96597	0.96869	0.97489								312.3	11937.2	11743	10907	10933.3	11716.8	312.89	47805.7	47740.4	46215.1	46222.2	47733.4	312.9	51855.2	51746.5	50682.1	50702.1	51726.6	312.95	57083.6	56641.2	55099.4	55106.8	56633.8	312.88	39141.7	38703.1	37911.7
	0	-11.3126	0	-11.3126	0	-11.3126			23340.2	0.96453	1.01163	0.96649	0.96917	0.97271								312.2	11821.7	11684	10886.7	10914.6	11656.1	312.79	47708.2	47610.9	46212.2	46219.5	47603.6	312.8	51822.5	51616.8	50674.3	50695.2	51595.9	312.85	56628.3	56415.4	55083.9	55091.6	56407.7	312.78	38499.2	38626	37892.9
	0	-11.2625	0	-11.2625	0	-11.2625			23341	0.96411	1.01398	0.9671	0.96951	0.97241								312.1	11634	11622.1	10867.4	10897.2	11592.3	312.69	47051.4	47466.4	46209.1	46216.8	47458.7	312.7	51487.2	51488.5	50666.7	50688.5	51466.7	312.75	56208.4	56179	55070.8	55078.9	56170.9	312.68	38491	38552.1	37881.1
	0	-11.2125	0	-11.2125	0	-11.2125			23342	0.96365	1.01726	0.96906	0.96983	0.9726								312	11419.2	11559	10849.7	10881.7	11527	312.59	47314.2	47316	46205.2	46213.2	47307.9	312.6	51370	51372.2	50660.6	50683.5	51349.3	312.65	56258	55958.9	55059.8	55068.2	55950.4	312.58	38212.2	38478.7	37869.2
	0	-11.1624	0	-11.1624	0	-11.1624			23343	0.96336	1.02012	0.96979	0.97009	0.97282								311.9	11277.3	11496.1	10834	10868.6	11461.5	312.49	47302.1	47168.4	46201.6	46210	47160	312.5	50797.6	51270.4	50655.1	50679.2	51246.4	312.55	55525.6	55765.9	55048.5	55057.3	55757.1	312.48	38851.9	38411.5	37860.3
	0	-11.1123	0	-11.1123	0	-11.1123			23344	0.9631	1.02297	0.9686	0.97086	0.97311								311.8	11456.2	11433.7	10819.6	10857.3	11396	312.39	47383.2	47028.8	46198	46206.9	47019.9	312.4	51325.3	51185.9	50652.4	50677.7	51160.7	312.45	55460.3	55608.7	55041	55050.2	55599.4	312.38	38491.3	38342	37844.2
	0	-11.0623	0	-11.0623	0	-11.0623			23345	0.96348	1.02616	0.96847	0.97113	0.97304								311.7	11609.8	11369.7	10803.2	10844.6	11328.2	312.29	46939.2	46900.8	46194.5	46203.8	46891.5	312.3	51167.5	51112	50647.1	50673.6	51085.5	312.35	55253.7	55482.8	55033.8	55043.5	55473.1	312.28	38410.2	38282.1	37831.9
	0	-11.0122	0	-11.0122	0	-11.0122			23346	0.96278	1.02933	0.9697	0.97127	0.9746								311.6	11202	11305.3	10785.1	10831.1	11259.4	312.19	46817.7	46786	46190.5	46200.3	46776.2	312.2	51031.7	51050.4	50642.5	50670.5	51022.5	312.25	54732.7	55385.5	55027.6	55037.9	55375.2	312.18	38234.7	38228.7	37820.4
	0	-10.9622	0	-10.9622	0	-10.9622			23347.1	0.96254	1.0324	0.9704	0.9718	0.97459								311.5	11261.5	11247.1	10770.9	10822.4	11195.7	312.09	46248.4	46685.4	46186.3	46196.6	46675.1	312.1	50716.9	50999.2	50638.6	50668.1	50969.8	312.15	55413.6	55313.6	55024.2	55035	55302.8	312.08	37743.1	38182.7	37810.8
	0	-10.9121	0	-10.9121	0	-10.9121			23348	0.96273	1.03469	0.97093	0.97216	0.97373								311.4	11172.2	11191.4	10756	10814.1	11133.3	311.99	46972.8	46598.6	46181.3	46192.3	46587.7	312	50233.4	50957.6	50636.2	50667.3	50926.5	312.05	55257.7	55255.9	55017.1	55028.5	55244.5	311.98	38180.4	38147.4	37806.5
	0	-10.8621	0	-10.8621	0	-10.8621			23349	0.96386	1.03692	0.97273	0.97297	0.9745								311.3	11025.9	11140.3	10741.9	10808	11074.1	311.89	46549.3	46526.4	46177.4	46188.9	46514.8	311.9	50540.1	50925	50636.2	50669.1	50892.1	311.95	55263.1	55212.1	55010.8	55022.9	55200.1	311.88	37992.1	38111.9	37797.3
	0	-10.812	0	-10.812	0	-10.812			23350.1	0.96355	1.03851	0.97564	0.97307	0.97408								311.2	10686.2	11095.1	10729	10805	11019.2	311.79	46470.1	46466	46172.8	46185.1	46453.8	311.8	51384.8	50896.4	50634.7	50669.5	50861.6	311.85	54712.3	55177.8	55004.5	55017.2	55165.1	311.78	38044.5	38082.7	37790.1
	0	-10.762	0	-10.762	0	-10.762			23351	0.96425	1.03942	0.97771	0.97412	0.97477								311.1	10766.3	11058.6	10719.4	10807.3	10970.7	311.69	45952.9	46416.4	46168.2	46181.2	46403.4	311.7	50374.6	50868.2	50629	50665.9	50831.3	311.75	54815.7	55153.1	55001.1	55014.5	55139.6	311.68	38168.8	38056.7	37782.3
	0	-10.7119	0	-10.7119	0	-10.7119			23352	0.96579	1.03949	0.97892	0.97609	0.97496								311	10847.3	11027	10709	10811.2	10924.7	311.59	46142.4	46375.3	46162.9	46176.7	46361.5	311.6	49822.2	50848.7	50628.2	50667.5	50809.5	311.65	55241.1	55132.6	54997	55011.3	55118.3	311.58	38338.6	38032.5	37772.9
	0	-10.6618	0	-10.6618	0	-10.6618			23353	0.96695	1.03863	0.98055	0.97732	0.9726								310.9	11161.1	11000.7	10697.6	10817	10881.3	311.49	45496.6	46342	46157.9	46172.6	46327.4	311.5	50636.4	50835.2	50630.2	50672	50793.4	311.55	55022	55113.2	54990.8	55005.9	55098	311.48	38352.9	38009.3	37761.6
	0	-10.6118	0	-10.6118	0	-10.6118			23354	0.96841	1.03692	0.98218	0.97728	0.97434								310.8	11329.7	10978	10683	10822.9	10838	311.39	45906.6	46314.1	46152.1	46167.7	46298.5	311.4	50497	50820.3	50628.2	50672.7	50775.8	311.45	54759.2	55097.5	54985.6	55001.8	55081.3	311.38	37835.4	37988.6	37749.9
	0	-10.5617	0	-10.5617	0	-10.5617			23355	0.97071	1.03489	0.98336	0.97735	0.97732								310.7	11282.6	10960.5	10666.5	10830.6	10796.3	311.29	46187.8	46291.6	46146.8	46163.4	46274.9	311.3	50780.5	50808.4	50626.8	50674.4	50760.8	311.35	55177.7	55085.1	54981.8	54999	55067.8	311.28	37597.7	37975.9	37743.9
	0	-10.5117	0	-10.5117	0	-10.5117			23356	0.97316	1.0325	0.98497	0.97932	0.97642								310.6	11323.9	10950.7	10650.3	10842.9	10758.1	311.19	45789.3	46273.2	46141.8	46159.7	46255.3	311.2	50561.5	50797.2	50624.1	50675.1	50746.3	311.25	55122.4	55071.9	54975.7	54994.2	55053.5	311.18	37669.4	37968.1	37740.6
	0	-10.4616	0	-10.4616	0	-10.4616			23357.2	0.97548	1.02845	0.9877	0.98239	0.97865								310.5	10824.9	10947.8	10633.6	10859.1	10722.3	311.09	46040.6	46257.2	46136.3	46155.6	46238	311.1	50611.2	50788.9	50622.4	50677.1	50734.2	311.15	54461	55060.3	54970	54989.8	55040.5	311.08	37871.3	37961.4	37736.4
	0	-10.4116	0	-10.4116	0	-10.4116			23358.1	0.97794	1.02432	0.98981	0.98508	0.98098								310.4	10821.4	10957.5	10621.6	10885	10694.1	310.99	46103.4	46244	46131.2	46152.1	46223.2	311	50725.4	50782	50620.4	50679.3	50723.1	311.05	54005	55053.3	54967.7	54988.9	55032	310.98	37971.9	37954.4	37729.9
	0	-10.3615	0	-10.3615	0	-10.3615			23359	0.98057	1.02007	0.99155	0.98598	0.9808								310.3	11058	10974.8	10609.6	10916.2	10668.3	310.89	45805.6	46232.7	46126.2	46148.9	46210	310.9	50356.2	50776	50617.9	50681.5	50712.5	310.95	54413.5	55049.5	54967.7	54990.6	55026.6	310.88	38249	37948	37722.2
	0	-10.3115	0	-10.3115	0	-10.3115			23360.1	0.98321	1.01421	0.9952	0.98789	0.98359								310.2	11118.2	10997.3	10595.2	10950.2	10642.2	310.79	46268.9	46222.7	46120.8	46145.8	46197.7	310.8	50920	50773.3	50617.2	50686	50704.6	310.85	55453.8	55044.5	54965.7	54990.4	55019.8	310.78	37997.6	37940.3	37711.2
	0	-10.2614	0	-10.2614	0	-10.2614			23361	0.98599	1.00986	0.99749	0.98854	0.98417								310.1	10957.7	11026.5	10579.9	10989	10617.4	310.69	46299.1	46214.9	46116	46143.9	46187	310.7	50349.7	50769.3	50613.7	50688.4	50694.7	310.75	55614.1	55034.8	54958.1	54984.9	55008	310.68	37931.1	37937.1	37703
	0	-10.2113	0	-10.2113	0	-10.2113			23362.1	0.98848	1.00327	1.00047	0.99103	0.9833								310	11058.1	11064.2	10566.1	11034.7	10595.7	310.59	46504.9	46209	46111.2	46143.2	46177.1	310.6	51245.6	50769.5	50613	50694.3	50688.2	310.65	55144.7	55024.9	54949.6	54978.8	54995.8	310.58	37874.9	37936.5	37695.4
	0	-10.1613	0	-10.1613	0	-10.1613			23363.1	0.99063	0.9971	1.00337	0.9926	0.98511								309.9	11270.5	11107.5	10551.2	11084.4	10574.3	310.49	46455.9	46205.7	46106.7	46144.4	46168	310.5	51163.6	50766.8	50607.9	50696.8	50677.9	310.55	54725.9	55018.2	54943.6	54975.4	54986.4	310.48	38077.5	37938.5	37688.4
	0	-10.1112	0	-10.1112	0	-10.1112			23364	0.99303	0.99123	1.00583	0.99461	0.98731								309.8	11384	11154.5	10534	11136.5	10552	310.39	46056.8	46205.4	46102.2	46148.2	46159.3	310.4	50883.7	50766.2	50603.2	50700.8	50668.5	310.45	54929.7	55014.5	54939.7	54974.7	54979.5	310.38	38222.2	37940.3	37679.1
	0	-10.0612	0	-10.0612	0	-10.0612			23365.1	0.99538	0.98415	1.00862	0.9974	0.98969								309.7	11483	11205.2	10515.5	11191.4	10529.3	310.29	46213.1	46209.2	46097.1	46155.7	46150.6	310.3	51181.6	50768.8	50599.8	50707.7	50660.9	310.35	55321	55010.6	54934.8	54973.5	54971.8	310.28	38342.7	37942.8	37667.9
	0	-10.0111	0	-10.0111	0	-10.0111			23366	0.9973	0.97928	1.01217	1.00031	0.99152								309.6	11362.4	11258.8	10495.8	11248.2	10506.4	310.19	46185.2	46219.9	46092.2	46169.7	46142.4	310.2	50641.5	50772.1	50594.9	50714.8	50652.2	310.25	55219.7	55005.8	54927.8	54971.2	54962.4	310.18	38024.7	37946.6	37655.4
	0	-9.96107	0	-9.96107	0	-9.96107			23367	0.99964	0.97434	1.01468	1.00325	0.99417								309.5	11342.2	11316.1	10477.1	11308.1	10485.1	310.09	46191.6	46240	46087.4	46192.9	46134.5	310.1	51055.5	50781	50592.7	50727.2	50646.5	310.15	55083.2	55003.4	54921.2	54970.9	54953.6	310.08	37936.5	37956.8	37646.2
	0	-9.91101	0	-9.91101	0	-9.91101			23368	1.00188	0.97011	1.01483	1.00626	0.9975								309.4	11035.3	11374.8	10458.5	11368.8	10464.5	309.99	46482.8	46273.7	46082.5	46229.3	46126.9	310	50943.3	50791.8	50588.4	50741.2	50639	310.05	54860.6	55004.3	54915.4	54973.9	54945.8	309.98	38151.9	37971.3	37637.9
	0	-9.86096	0	-9.86096	0	-9.86096			23369	1.00383	0.967	1.01539	1.00816	1.00074								309.3	11346.6	11436	10442.7	11431.5	10447.1	309.89	46539.3	46325.9	46078	46284.1	46119.9	309.9	51046.1	50808.5	50584.7	50760.8	50632.4	309.95	54203.6	55010.7	54910.7	54982.1	54939.2	309.88	37825.9	37987.2	37627.2
	0	-9.8109	0	-9.8109	0	-9.8109			23370	1.00512	0.96439	1.01711	1.00955	1.0036								309.2	11415.2	11491.7	10423.6	11488.5	10426.9	309.79	46414.7	46402.1	46073.6	46362.6	46113.1	309.8	51273.4	50832.6	50580.4	50787.5	50625.4	309.85	55174.2	55027.6	54909.4	55000.7	54936.3	309.78	37717.5	38011.2	37619.9
	0	-9.76085	0	-9.76085	0	-9.76085			23371	1.00714	0.96297	1.01751	1.01101	1.007								309.1	11456.9	11542.5	10403.7	11540.1	10406.1	309.69	46128.1	46508.1	46069	46470.7	46106.4	309.7	50858.5	50866.7	50575	50824.1	50617.5	309.75	55163.3	55050.3	54903	55024.9	54928.4	309.68	37758.7	38041.5	37613.8
	0	-9.71079	0	-9.71079	0	-9.71079			23372	1.00855	0.96297	1.01717	1.01216	1.00842								309	11469.2	11586.4	10383.2	11584.7	10384.9	309.59	46799.9	46649.5	46064.1	46614.1	46099.6	309.6	50535.9	50918.6	50571.6	50878.3	50611.9	309.65	55323.5	55089.7	54896.6	55065.7	54920.6	309.58	38100	38077.2	37607.2
	0	-9.66073	0	-9.66073	0	-9.66073			23374.2	1.01014	0.9649	1.01831	1.01477	1.0112								308.9	11609.9	11621.7	10362.3	11620.5	10363.6	309.49	47234.8	46832.4	46060.1	46798.8	46093.7	309.5	51158.2	50993.7	50569.7	50955.5	50608	309.55	55562.2	55152	54889.4	55129.3	54912.1	309.48	38075.9	38115.7	37596.7
	0	-9.61068	0	-9.61068	0	-9.61068			23376.2	1.01175	0.96967	1.01871	1.01658	1.01373								308.8	11349.5	11645.1	10339.8	11644.2	10340.7	309.39	47456.3	47058.8	46056.6	47026.9	46088.5	309.4	51065	51094	50564.8	51057.7	50601.1	309.45	55425.9	55245.6	54880.8	55224.1	54902.3	309.38	37662.7	38161.9	37586.3
	0	-9.56062	0	-9.56062	0	-9.56062			23378.1	1.01286	0.97668	1.01912	1.01782	1.0161								308.7	11721.3	11658.7	10319.7	11658.1	10320.3	309.29	47047.7	47327.7	46053.3	47297.4	46083.7	309.3	51333.7	51229.8	50560.4	51195.3	50594.9	309.35	55465	55381.3	54872.9	55360.9	54893.3	309.28	38230.1	38220.9	37580.4
	0	-9.51057	0	-9.51057	0	-9.51057			23380.1	1.0137	0.9854	1.01873	1.01874	1.01734								308.6	11678.8	11654.9	10295.7	11654.5	10296.1	309.19	47293.2	47632.8	46049.6	47603.9	46078.5	309.2	51280.8	51405	50554.6	51372.1	50587.4	309.25	55209.6	55565.8	54864.8	55546.4	54884.2	309.18	38194.9	38281.9	37568.1
	0	-9.46051	0	-9.46051	0	-9.46051			23382	1.01437	0.99395	1.01877	1.01921	1.01697								308.5	11481.4	11636.8	10271.8	11636.5	10272.1	309.09	48109.8	47964.6	46046.2	47937.1	46073.8	309.1	51762.4	51624.2	50549	51592.8	50580.3	309.15	56029	55804.5	54858	55786.1	54876.4	309.08	38426.8	38351.6	37556.1
	0	-9.41046	0	-9.41046	0	-9.41046			23384	1.01475	1.00252	1.01714	1.01834	1.01629								308.4	11519.2	11605.8	10249.7	11605.5	10249.9	308.99	48551.2	48308.3	46043.8	48282	46070.2	309	51844.1	51883.5	50541	51853.6	50570.8	309.05	56690.3	56089.7	54846.8	56072.1	54864.4	308.98	38098.6	38425.4	37541.3
	0	-9.3604	0	-9.3604	0	-9.3604			23386	1.01546	1.01001	1.01486	1.01602	1.01594								308.3	11476.1	11559.8	10227	11559.6	10227.1	308.89	48555.2	48643.2	46042.1	48618.1	46067.2	308.9	52256.5	52176.9	50532.6	52148.4	50561.1	308.95	56200.3	56411.6	54832.1	56394.8	54848.9	308.88	38402.9	38506.7	37530
	0	-9.31034	0	-9.31034	0	-9.31034			23388	1.01635	1.01639	1.01345	1.01332	1.01382								308.2	11712.5	11500.6	10204.5	11500.5	10204.6	308.79	49119.7	48945.6	46040.3	48921.5	46064.3	308.8	52407.7	52485.8	50522.1	52458.6	50549.3	308.85	56701.5	56756.5	54819.9	56740.5	54835.9	308.78	38183.7	38583.4	37515.2
	0	-9.26029	0	-9.26029	0	-9.26029			23390.1	1.01714	1.02203	1.01104	1.01075	1.01048								308.1	11398.1	11427	10179.4	11427	10179.5	308.69	48735.4	49191.7	46039.2	49168.7	46062.2	308.7	53050.1	52782.4	50510.8	52756.3	50536.8	308.75	56677.3	57090.2	54805	57075	54820.3	308.68	39279.7	38654.1	37502.7
	0	-9.21023	0	-9.21023	0	-9.21023			23392.2	1.01766	1.02594	1.0081	1.00872	1.00843								308	11419.2	11346.3	10157.2	11346.3	10157.2	308.59	49121.2	49358	46037.7	49336	46059.7	308.6	53002.1	53021.6	50496.2	52996.6	50521.2	308.65	57186.7	57379.1	54790.1	57364.5	54804.7	308.58	38497.2	38695.1	37477.7
	0	-9.16018	0	-9.16018	0	-9.16018			23394.2	1.01758	1.02826	1.00546	1.00612	1.00581								307.9	11365.3	11257.1	10134.6	11257	10134.6	308.49	49878.7	49428.6	46036.6	49407.5	46057.7	308.5	52593.8	53157.8	50481.9	53133.8	50505.8	308.55	57562.3	57581	54772.5	57567	54786.5	308.48	38900.9	38718.6	37461.2
	0	-9.11012	0	-9.11012	0	-9.11012			23396	1.01667	1.02971	1.00324	1.00377	1.0038								307.8	11645.3	11162.1	10112.2	11162.1	10112.3	308.39	49307.8	49396.3	46036.5	49376.1	46056.8	308.4	53630.2	53155.6	50469.5	53132.6	50492.4	308.45	58108.7	57662.3	54752.8	57648.8	54766.2	308.38	38964.7	38705.6	37440
	0	-9.06007	0	-9.06007	0	-9.06007			23398	1.01523	1.03071	1.00029	1.00163	1.00197								307.7	11256.9	11060.2	10086.9	11060.2	10086.9	308.29	49227	49262.8	46035.7	49243.3	46055.2	308.3	53409.2	53005	50451.9	52982.9	50473.9	308.35	57694.8	57604.4	54730.1	57591.5	54742.9	308.28	38501.1	38658.1	37417.9
	0	-9.01001	0	-9.01001	0	-9.01001			23400	1.01308	1.03115	0.99766	0.99922	0.99928								307.6	11073.3	10959.6	10065.2	10959.6	10065.2	308.19	49254.9	49042.2	46034.8	49023.4	46053.5	308.2	52853	52745.1	50435.3	52723.9	50456.5	308.25	57372.1	57418.5	54709.5	57406.2	54721.8	308.18	38619.8	38586	37400.7
	0	-8.95996	0	-8.95996	0	-8.95996			23402	1.01078	1.03115	0.99614	0.99742	0.99746								307.5	10815	10860.2	10045.1	10860.2	10045.1	308.09	48891.3	48755.2	46033.9	48737.2	46051.9	308.1	51903.2	52426.6	50421.4	52406.2	50441.8	308.15	57143.9	57131.7	54690.4	57119.8	54702.3	308.08	38273.2	38490.2	37382
	0	-8.9099	0	-8.9099	0	-8.9099			23404.2	1.00806	1.03008	0.99432	0.99505	0.99578								307.4	10968.6	10764.2	10027.4	10764.2	10027.4	307.99	48377.5	48425.5	46032.5	48408.2	46049.9	308	52076	52095.4	50412.1	52075.8	50431.7	308.05	56901.2	56781.4	54672.5	56770	54683.9	307.98	38442.7	38385.2	37367
	0	-8.85984	0	-8.85984	0	-8.85984			23406	1.00557	1.02846	0.99282	0.99417	0.9948								307.3	10247.3	10668.8	10008	10668.8	10008	307.89	47910.3	48076.7	46030.5	48060	46047.2	307.9	51855.3	51777.3	50401.8	51758.4	50420.8	307.95	56346.5	56406.5	54655.8	56395.6	54666.7	307.88	38686.3	38273.2	37349.9
	0	-8.80979	0	-8.80979	0	-8.80979			23408.1	1.00223	1.02631	0.99167	0.99344	0.99325								307.2	10357.9	10583.8	9995.56	10583.8	9995.56	307.79	48112.1	47730.5	46027.9	47714.4	46044	307.8	51025	51492.8	50392.7	51474.6	50410.9	307.85	56137	56041.5	54641.8	56030.9	54652.4	307.78	38179.4	38159.8	37329.8
	0	-8.75973	0	-8.75973	0	-8.75973			23410.1	0.99917	1.0242	0.98996	0.99229	0.99173								307.1	10704.9	10501.8	9981.93	10501.8	9981.93	307.69	47462.8	47405.3	46025.6	47389.8	46041.1	307.7	51894	51254	50387.6	51236.4	50405.1	307.75	55342.9	55709.1	54628.9	55698.9	54639.1	307.68	37644.4	38057.4	37315.3
	0	-8.70968	0	-8.70968	0	-8.70968			23412	0.99694	1.02233	0.98857	0.99097	0.99204								307	10358.5	10420.9	9964.69	10420.9	9964.69	307.59	47079.6	47112.3	46022.4	47097.3	46037.4	307.6	50946.2	51054.9	50378.1	51037.9	50395.1	307.65	55820.9	55427.5	54620.2	55417.6	54630	307.58	37828.5	37968.6	37306.6
	0	-8.65962	0	-8.65962	0	-8.65962			23414.3	0.99521	1.02039	0.98725	0.98931	0.99186								306.9	10200.1	10348.6	9950.75	10348.6	9950.75	307.49	46600.9	46859.4	46018.8	46844.9	46033.3	307.5	51297.1	50901.7	50373.3	50885.3	50389.7	307.55	55122.7	55196	54608.9	55186.6	54618.3	307.48	37834.8	37886	37295.7
	0	-8.60957	0	-8.60957	0	-8.60957			23416	0.9947	1.01958	0.98649	0.98926	0.99109								306.8	9766.43	10283.1	9938.25	10283.1	9938.25	307.39	46718.5	46648.9	46014.5	46634.9	46028.5	307.4	51039.7	50782.6	50366.8	50766.7	50382.6	307.45	54827	55019.8	54601.2	55010.7	54610.3	307.38	37488.8	37811.5	37284.7
	0	-8.55951	0	-8.55951	0	-8.55951			23418.2	0.99516	1.01851	0.98537	0.98932	0.99102								306.7	9914.82	10227.4	9929.98	10227.4	9929.98	307.29	46003	46480.3	46010.4	46466.8	46024	307.3	50756.6	50693.9	50361.5	50678.6	50376.8	307.35	54501.1	54890.5	54595	54881.7	54603.8	307.28	37681.3	37748.7	37277.4
	0	-8.50945	0	-8.50945	0	-8.50945			23420.1	0.9963	1.01636	0.98487	0.98914	0.99086								306.6	10253.7	10175.5	9920.13	10175.5	9920.13	307.19	46404.6	46348.6	46005.4	46335.5	46018.5	307.2	50784.9	50629	50357.5	50614.2	50372.3	307.25	55344.2	54799.8	54590.5	54791.3	54599	307.18	37661.7	37690.6	37267.8
	0	-8.4594	0	-8.4594	0	-8.4594			23422.1	0.99799	1.01253	0.98507	0.98848	0.98955								306.5	10182.1	10125.3	9906.79	10125.3	9906.79	307.09	46204.4	46249.6	46000.9	46236.9	46013.6	307.1	50178.9	50580.4	50353.4	50566.1	50367.7	307.15	54033.4	54732.6	54581.5	54724.4	54589.8	307.08	37278.2	37638.9	37258.4
	0	-8.40934	0	-8.40934	0	-8.40934			23424.1	0.99962	1.00705	0.98477	0.98744	0.98907								306.4	9918.43	10080.5	9894.03	10080.5	9894.03	306.99	46153.6	46176.5	45996.2	46164.2	46008.5	307	50198.3	50546.4	50352.3	50532.6	50366.1	307.05	54945.5	54692.2	54579.4	54684.2	54587.4	306.98	37622.3	37596.8	37253.2
	0	-8.35929	0	-8.35929	0	-8.35929			23426.1	1.00054	0.99994	0.98501	0.98706	0.99004								306.3	9809.72	10042.8	9883.79	10042.8	9883.79	306.89	46542.2	46123.5	45991.4	46111.6	46003.3	306.9	50836	50520.4	50351	50506.9	50364.5	306.95	54615.9	54660.4	54572.4	54652.7	54580.2	306.88	37364.4	37555.4	37244
	0	-8.30923	0	-8.30923	0	-8.30923			23428.2	1.00036	0.99277	0.98508	0.98759	0.99017								306.2	10008.8	10010.1	9874.53	10010.1	9874.53	306.79	46479.8	46086	45987.1	46074.5	45998.6	306.8	50398.6	50496.7	50346.6	50483.7	50359.7	306.85	54976.5	54639	54567.2	54631.5	54574.7	306.78	37469.8	37520.8	37237.7
	0	-8.25918	0	-8.25918	0	-8.25918			23430	0.99949	0.98705	0.98436	0.98896	0.99081								306.1	10147.9	9978.94	9863.18	9978.94	9863.18	306.69	46323.2	46059.1	45982.7	46048	45993.9	306.7	50255.2	50479	50344.4	50466.3	50357	306.75	55054.6	54621	54560.1	54613.8	54567.3	306.68	37599.5	37488.4	37230.1
	0	-8.20912	0	-8.20912	0	-8.20912			23432.1	0.99736	0.98161	0.98498	0.99004	0.99268								306	10031.6	9949.48	9850.33	9949.48	9850.33	306.59	46058.9	46039.5	45978.2	46028.6	45989	306.6	50504.8	50464.6	50342.8	50452.4	50355.1	306.65	54817.8	54605.8	54552.4	54598.8	54559.5	306.58	37350.7	37457.4	37220.9
	0	-8.15907	0	-8.15907	0	-8.15907			23434	0.99545	0.97754	0.9866	0.99089	0.9941								305.9	9923.26	9923.83	9838.52	9923.83	9838.52	306.49	46185.4	46024.4	45973.3	46013.9	45983.8	306.5	50337.9	50451	50340	50439.1	50351.9	306.55	55241.6	54593.8	54546.1	54587	54552.9	306.48	37189.4	37431.6	37214.4
	0	-8.10901	0	-8.10901	0	-8.10901			23436.1	0.99258	0.97404	0.98734	0.99196	0.99528								305.8	9909.41	9901.52	9827.67	9901.52	9827.67	306.39	46357.8	46012.8	45968.5	46002.5	45978.8	306.4	50551.6	50439.8	50338	50428.2	50349.6	306.45	54855.1	54580.8	54537.4	54574.1	54544	306.38	37320.1	37409.8	37209.7
	0	-8.05895	0	-8.05895	0	-8.05895			23438.1	0.98956	0.97125	0.98844	0.99329	0.99646								305.7	9932.86	9881.25	9816.85	9881.25	9816.85	306.29	45729.1	46003.4	45964	45993.4	45974	306.3	50864.1	50428.6	50335	50417.4	50346.2	306.35	54008.9	54570.5	54530.7	54564	54537.2	306.28	37898.2	37388.3	37203.5
	0	-8.0089	0	-8.0089	0	-8.0089			23440.3	0.98643	0.96851	0.9913	0.99477	0.99714								305.6	9876.5	9862.31	9805.69	9862.31	9805.69	306.19	46066	45994.4	45958.7	45984.8	45968.4	306.2	50446.8	50416.9	50330.4	50406	50341.3	306.25	54740.4	54565.2	54528.5	54558.9	54534.7	306.18	37362.4	37361.9	37190.7
	0	-7.95884	0	-7.95884	0	-7.95884			23442.2	0.9838	0.96651	0.99264	0.99583	0.99734								305.5	9692.48	9845.21	9794.98	9845.21	9794.98	306.09	46542.1	45986.8	45953.9	45977.4	45963.2	306.1	50815.8	50408	50327.8	50397.4	50338.4	306.15	54683.4	54556.3	54522.3	54550.3	54528.4	306.08	37661.9	37342.8	37183.7
	0	-7.90879	0	-7.90879	0	-7.90879			23444.2	0.98081	0.96531	0.99374	0.99686	0.99782								305.4	9974.18	9830.98	9786.01	9830.98	9786.01	305.99	46000.1	45980.3	45949.6	45971.2	45958.8	306	50760.4	50398	50323.4	50387.7	50333.7	306.05	54612	54548.1	54516.5	54542.2	54522.4	305.98	37312.2	37321.5	37173.4
	0	-7.85873	0	-7.85873	0	-7.85873			23446.1	0.97836	0.96517	0.99586	0.99738	0.99822								305.3	9782.66	9814.77	9774.12	9814.77	9774.12	305.89	46162.7	45973.4	45944.7	45964.6	45953.6	305.9	49871.6	50388.8	50319.2	50378.8	50329.3	305.95	53975.3	54540.5	54511	54534.8	54516.7	305.88	37004.1	37305.1	37166.8
	0	-7.80868	0	-7.80868	0	-7.80868			23448.1	0.97604	0.96649	0.99718	0.99807	0.99913								305.2	9847.63	9801.09	9764.04	9801.09	9764.04	305.79	46335.3	45967	45940	45958.4	45948.6	305.8	50159.2	50384.5	50319.4	50374.8	50329.2	305.85	54814.1	54536.5	54508.8	54530.9	54514.4	305.78	37175.6	37293	37163.6
	0	-7.75862	0	-7.75862	0	-7.75862			23450	0.9748	0.96925	0.99792	0.99902	0.99998								305.1	9753.2	9787.26	9753.2	9787.26	9753.2	305.69	45891.9	45961.1	45935.5	45952.7	45943.9	305.7	50348.8	50379.2	50318.2	50369.7	50327.7	305.75	54260.6	54528.2	54502.2	54522.7	54507.7	305.68	36695.4	37279.8	37158.5
	0	-7.70857	0	-7.70857	0	-7.70857			23452.1	0.97399	0.97373	0.99914	1.00041	1.0007								305	9733.6					305.59	45605.8	45954.7	45930.4	45946.5	45938.6	305.6	50838	50373.4	50316.1	50364.2	50325.3	305.65	54475.3	54522.9	54498.5	54517.6	54503.8	305.58	37158.7	37272.6	37158.7
	0	-7.65851	0	-7.65851	0	-7.65851			23454	0.97466	0.97859	0.9998	1.00156	1.00266								304.9	9618.01					305.49	46288.1	45948	45925	45940	45933	305.5	50311.5	50365.5	50311.5	50356.5	50320.5	305.55	54493.6	54516.6	54493.6	54511.4	54498.8	305.48	37465.3
	0	-7.60845	0	-7.60845	0	-7.60845			23456.1	0.9759	0.984	1.00005	1.00264	1.00487								304.8	9603.82					305.39	46646	45942.4	45920.5	45934.6	45928.2	305.4	50883.1					305.45	54294.3					305.38	37337.1
	0	-7.5584	0	-7.5584	0	-7.5584			23458.1	0.97808	0.98908	1.00206	1.00374	1.00545								304.7	9494.84					305.29	45820.5	45937.3	45916.4	45929.7	45924	305.3	49984.5					305.35	54860.8					305.28	36969.2
	0	-7.50834	0	-7.50834	0	-7.50834			23460.1	0.98054	0.99393	1.00315	1.00499	1.00608								304.6	9610.9					305.19	45854.3	45931.2	45911.3	45923.8	45918.7	305.2	50613.2					305.25	54558.9					305.18	38204.7
	0	-7.45829	0	-7.45829	0	-7.45829			23462.1	0.98346	0.99858	1.0043	1.00606	1.00656								304.5	9298.22					305.09	45901.2	45925.2	45906.2	45918	45913.4	305.1	50956.6					305.15	55144.4					305.08	37739.3
	0	-7.40823	0	-7.40823	0	-7.40823			23464	0.98647	1.00322	1.00623	1.00656	1.00644								304.4	9391.47					304.99	46956.9					305	50068.1					305.05	54639.2					304.98	37643.2
	0	-7.35818	0	-7.35818	0	-7.35818			23466	0.98959	1.00819	1.00732	1.00696	1.00653								304.3	9376.95					304.89	46464.4					304.9	50393.5					304.95	54352.4					304.88	37260.4
	0	-7.30812	0	-7.30812	0	-7.30812			23468.1	0.9925	1.01343	1.00696	1.00707	1.00553								304.2	9724.38					304.79	45543.9					304.8	50767.6					304.85	54706.9					304.78	37425.7
	0	-7.25806	0	-7.25806	0	-7.25806			23470	0.99494	1.01772	1.0069	1.0064	1.00411								304.1	9735.47					304.69	46480.3					304.7	50491.5					304.75	54283.4					304.68	36862.1
	0	-7.20801	0	-7.20801	0	-7.20801			23472.2	0.99739	1.0231	1.00711	1.00482	1.00426								304	9311.77					304.59	46123.1					304.6	49725.9					304.65	54659.3					304.58	37622.8
	0	-7.15795	0	-7.15795	0	-7.15795			23474	0.99929	1.02722	1.00686	1.00379	1.00407								303.9	9733.22					304.49	45861.4					304.5	49865.4					304.55	54359.3					304.48	37549.8
	0	-7.1079	0	-7.1079	0	-7.1079			23476.1	1.0011	1.03136	1.00629	1.00361	1.00177								303.8	9173.83					304.39	46567.8					304.4	50157.6					304.45	54229					304.38	37135.5
	2e-05	-7.05784	0	-7.05784	0	-7.05784			23478	1.00283	1.03451	1.00571	1.00347	1.0005								303.7	9366.18					304.29	45889.4					304.3	50822.7					304.35	54734.9					304.28	37150.7
	8e-05	-7.00779	1e-05	-7.00779	0	-7.00779			23480	1.00457	1.03727	1.00499	1.0032	1.001								303.6	9424.61					304.19	46145.1					304.2	50309.7					304.25	54957					304.18	37179.5
	0.00028	-6.95773	6e-05	-6.95773	0	-6.95773			23482.1	1.00616	1.03921	1.00444	1.00259	0.99997								303.5	9358.5					304.09	46461.1					304.1	51134.2					304.15	54908.8					304.08	37702.9
	0.00092	-6.90768	0.00024	-6.90768	0	-6.90768			23484.1	1.0076	1.03997	1.00402	1.00206	0.99886								303.4	9356.9											304	50871.8					304.05	54135.2
	0.00266	-6.85762	0.00082	-6.85762	0	-6.85762			23486.1	1.00911	1.04002	1.00348	1.00142	0.99888								303.3	9127.38
	0.00684	-6.80756	0.0025	-6.80756	1e-05	-6.80756			23488	1.01073	1.03868	1.00227	1.00069	0.99785								303.2	9541.92
	0.01571	-6.75751	0.00678	-6.75751	5e-05	-6.75751			23490	1.0125	1.03576	1.00132	0.99939	0.99627								303.1	9145.45
	0.03226	-6.70745	0.01638	-6.70745	0.0002	-6.70745			23492.1	1.01412	1.03122	1.00067	0.99757	0.99545								303	9422.13
	0.05929	-6.6574	0.03521	-6.6574	0.00067	-6.6574			23494	1.01523	1.02473	0.99926	0.99605	0.99415								302.9	9353.65
	0.09772	-6.60734	0.06743	-6.60734	0.00195	-6.60734			23496.1	1.01553	1.01712	0.99773	0.99515	0.99234
	0.14473	-6.55729	0.1153	-6.55729	0.00507	-6.55729			23498	1.01507	1.00985	0.99653	0.99443	0.99146
	0.19324	-6.50723	0.17642	-6.50723	0.01173	-6.50723			23500.1	1.01403	1.00228	0.99632	0.99371	0.99101
	0.23364	-6.45717	0.24247	-6.45717	0.02414	-6.45717			23502	1.01264	0.99602	0.99588	0.99334	0.99054
	0.25735	-6.40712	0.30097	-6.40712	0.04428	-6.40712			23504.2	1.01056	0.98926	0.99499	0.99322	0.9908
	0.26037	-6.35706	0.34031	-6.35706	0.07249	-6.35706			23506	1.00847	0.98525	0.99431	0.99347	0.99156
	0.2447	-6.30701	0.35514	-6.30701	0.10614	-6.30701			23508.1	1.00588	0.98147	0.99361	0.99405	0.99181
	0.21752	-6.25695	0.34851	-6.25695	0.13942	-6.25695			23510.1	1.0034	0.97866	0.99324	0.99428	0.99223
	0.18965	-6.2069	0.3295	-6.2069	0.16513	-6.2069			23512	1.00115	0.97712	0.993	0.99419	0.99307
	0.17424	-6.15684	0.30915	-6.15684	0.17785	-6.15684			23514.1	0.99898	0.97597	0.99257	0.99383	0.99334
	0.1852	-6.10679	0.2986	-6.10679	0.17676	-6.10679			23516	0.9968	0.97533	0.992	0.99408	0.99377
	0.23367	-6.05673	0.31018	-6.05673	0.16586	-6.05673			23518.3	0.99405	0.97541	0.99183	0.99462	0.99453
	0.32249	-6.00667	0.35773	-6.00667	0.15137	-6.00667			23520.1	0.99151	0.97558	0.99194	0.99486	0.99507
	0.44191	-5.95662	0.45155	-5.95662	0.13816	-5.95662			23522	0.9889	0.97573	0.99227	0.99515	0.99601
	0.57111	-5.90656	0.58904	-5.90656	0.12824	-5.90656			23525.1	0.98611	0.97499	0.99271	0.99578	0.9976
	0.6864	-5.85651	0.74878	-5.85651	0.12261	-5.85651			23528.2	0.98528	0.97291	0.99309	0.99709	0.99905
	0.77131	-5.80645	0.89573	-5.80645	0.12496	-5.80645			23531.2	0.98619	0.97143	0.99267	0.99875	1.00028
	0.82091	-5.7564	0.99695	-5.7564	0.14383	-5.7564			23534	0.98797	0.9707	0.99391	0.99937	1.00034
	0.83736	-5.70634	1.03696	-5.70634	0.19033	-5.70634			23537	0.99095	0.97168	0.99544	0.99926	1.00183
	0.8221	-5.65628	1.02099	-5.65628	0.27171	-5.65628			23540.1	0.99421	0.97574	0.99557	0.99943	1.00349
	0.77284	-5.60623	0.96479	-5.60623	0.38429	-5.60623			23543.2	0.99739	0.98141	0.99746	1.00056	1.00273
	0.68815	-5.55617	0.88139	-5.55617	0.51122	-5.55617			23546.2	1.00052	0.98778	0.99786	1.00238	1.00316
	0.57442	-5.50612	0.77622	-5.50612	0.6281	-5.50612			23549	1.00249	0.99336	0.99856	1.00279	1.00378
	0.44843	-5.45606	0.65212	-5.45606	0.71418	-5.45606			23552	1.00336	0.99951	1.00102	1.00254	1.00392
	0.33375	-5.40601	0.51662	-5.40601	0.76124	-5.40601			23555.1	1.00344	1.00603	1.00096	1.00239	1.00407
	0.25434	-5.35595	0.38366	-5.35595	0.77389	-5.35595			23558	1.00268	1.0122	1.00022	1.00281	1.004
	0.22892	-5.3059	0.26962	-5.3059	0.76142	-5.3059			23561	1.00158	1.01893	1.0013	1.00364	1.00494
	0.26654	-5.25584	0.18834	-5.25584	0.72895	-5.25584			23564	1.0003	1.02522	1.00222	1.00395	1.00494
	0.36185	-5.20578	0.14918	-5.20578	0.67511	-5.20578			23567.1	0.99905	1.0308	1.00153	1.00372	1.00431
	0.49141	-5.15573	0.15736	-5.15573	0.59728	-5.15573			23570	0.99813	1.034	1.00226	1.0035	1.00475
	0.61585	-5.10567	0.21324	-5.10567	0.49866	-5.10567			23573.3	0.99742	1.0348	1.00393	1.00305	1.00318
	0.692	-5.05562	0.309	-5.05562	0.39122	-5.05562			23576	0.99679	1.03375	1.0027	1.00265	1.00257
	0.69155	-5.00556	0.42502	-5.00556	0.29318	-5.00556			23579	0.99668	1.03045	1.00224	1.00255	1.00268
	0.61515	-4.95551	0.53097	-4.95551	0.22415	-4.95551			23582	0.99668	1.02528	1.00391	1.00172	0.99912
	0.49215	-4.90545	0.59479	-4.90545	0.20088	-4.90545			23585.2	0.99704	1.01769	1.0047	1.0007	0.99842
	0.36569	-4.85539	0.59616	-4.85539	0.23384	-4.85539			23588.1	0.99755	1.00964	1.00305	1.00026	0.9999
	0.27326	-4.80534	0.53664	-4.80534	0.32244	-4.80534			23591.1	0.99807	1.00048	1.00391	1.00057	0.9974
	0.23371	-4.75528	0.43942	-4.75528	0.44979	-4.75528			23594	0.99832	0.99309	1.00566	1.00096	0.99544
	0.24478	-4.70523	0.33848	-4.70523	0.58172	-4.70523			23597.1	0.99858	0.9876	1.00538	1.00026	0.99626
	0.28834	-4.65517	0.264	-4.65517	0.67563	-4.65517			23600.2	0.99845	0.98501	1.00511	0.99927	0.99639
	0.33923	-4.60512	0.23156	-4.60512	0.69823	-4.60512			23603.1	0.99818	0.98398	1.00505	0.99911	0.99595
	0.37477	-4.55506	0.23926	-4.55506	0.64228	-4.55506			23606	0.99762	0.9841	1.00429	0.99905	0.9954
	0.38255	-4.50501	0.27191	-4.50501	0.53082	-4.50501			23609.2	0.99729	0.98495	1.00337	0.99896	0.99534
	0.36355	-4.45495	0.30931	-4.45495	0.40507	-4.45495			23612.1	0.99718	0.98661	1.0028	0.99834	0.9957
	0.32872	-4.40489	0.33458	-4.40489	0.30435	-4.40489			23615.1	0.99759	0.989	1.00124	0.99803	0.9958
	0.29121	-4.35484	0.33948	-4.35484	0.25035	-4.35484			23618	0.99824	0.99138	1.00073	0.99793	0.99552
	0.25927	-4.30478	0.32495	-4.30478	0.24269	-4.30478			23621	0.99965	0.99288	1.00246	0.99792	0.99608
	0.2339	-4.25473	0.29762	-4.25473	0.26487	-4.25473			23624.2	1.00186	0.9922	1.00239	0.99885	0.99699
	0.21168	-4.20467	0.26524	-4.20467	0.29484	-4.20467			23628.2	1.00477	0.98827	1.0014	0.99998	0.99699
	0.18966	-4.15462	0.23369	-4.15462	0.31478	-4.15462			23632.1	1.00723	0.98366	1.00282	1.00028	1.00111
	0.16885	-4.10456	0.20633	-4.10456	0.31685	-4.10456			23636.2	1.00855	0.98144	1.00243	1.00142	1.00098
	0.15405	-4.05451	0.18471	-4.05451	0.30331	-4.05451			23640.1	1.00808	0.9829	1.00116	1.00287	1.00242
	0.15057	-4.00445	0.16909	-4.00445	0.28221	-4.00445			23644.1	1.00623	0.9872	1.00077	1.00234	1.00416
	0.16004	-3.95439	0.15862	-3.95439	0.26142	-3.95439			23648.1	1.00392	0.99212	1.00101	1.00214	1.00495
	0.17833	-3.90434	0.15147	-3.90434	0.24465	-3.90434			23652.2	1.00244	0.99704	1.00063	1.00353	1.00505
	0.19727	-3.85428	0.14562	-3.85428	0.23116	-3.85428			23656.3	1.003	1.0021	1.00017	1.0036	1.00487
	0.20894	-3.80423	0.13981	-3.80423	0.21858	-3.80423			23660.2	1.00437	1.00679	1.00096	1.0028	1.00577
	0.20968	-3.75417	0.1342	-3.75417	0.20601	-3.75417			23664	1.00593	1.01024	1.00178	1.00234	1.00478
	0.20093	-3.70412	0.12996	-3.70412	0.19513	-3.70412			23668.2	1.00751	1.01453	1.00163	1.0038	1.00587
	0.18693	-3.65406	0.12825	-3.65406	0.18905	-3.65406			23672.2	1.00806	1.0191	1.00154	1.00511	1.00629
	0.17137	-3.604	0.12899	-3.604	0.19016	-3.604			23676.1	1.00766	1.02402	1.00308	1.00544	1.00648
	0.15593	-3.55395	0.13049	-3.55395	0.19849	-3.55395			23680.1	1.00683	1.02775	1.00193	1.00483	1.00622
	0.14159	-3.50389	0.1301	-3.50389	0.21106	-3.50389			23684.2	1.00593	1.0291	1.00212	1.00391	1.00583
	0.13114	-3.45384	0.12566	-3.45384	0.22241	-3.45384			23688	1.00556	1.02767	1.00248	1.00303	1.00554
	0.13043	-3.40378	0.11713	-3.40378	0.22635	-3.40378			23692	1.00503	1.02312	1.00116	1.00264	1.00403
	0.14659	-3.35373	0.10725	-3.35373	0.21842	-3.35373			23696.2	1.00435	1.01466	1.00153	1.00182	1.00269
	0.18365	-3.30367	0.10094	-3.30367	0.19801	-3.30367			23700.1	1.0037	1.00457	1.00298	1.00121	1.00234
	0.23813	-3.25362	0.10358	-3.25362	0.16902	-3.25362			23704.2	1.00235	0.99388	1.00337	1.00041	1.00082
	0.2976	-3.20356	0.11873	-3.20356	0.13892	-3.20356			23708.2	1.00079	0.98611	1.00324	1.00061	0.99953
	0.34419	-3.1535	0.1461	-3.1535	0.11718	-3.1535			23712.2	0.99882	0.98295	1.00309	1.00032	0.99926
	0.36225	-3.10345	0.18065	-3.10345	0.11341	-3.10345			23716.1	0.99663	0.98395	1.00351	1.00022	0.9987
	0.34583	-3.05339	0.21348	-3.05339	0.13504	-3.05339			23720	0.9942	0.98675	1.00275	0.9996	0.9974
	0.30155	-3.00334	0.23492	-3.00334	0.18399	-3.00334			23724.1	0.99297	0.98929	1.00146	0.99879	0.99863
	0.2448	-2.95328	0.23861	-2.95328	0.25345	-2.95328			23728.1	0.99282	0.99068	1.00182	0.99889	1.0006
	0.19175	-2.90323	0.22461	-2.90323	0.32728	-2.90323			23732.2	0.99318	0.99052	1.00169	1.00009	0.99871
	0.15206	-2.85317	0.19923	-2.85317	0.38418	-2.85317			23736	0.99416	0.99088	1.00189	1.00088	0.99796
	0.12639	-2.80311	0.17144	-2.80311	0.40612	-2.80311			23740	0.99535	0.99137	1.00291	1.00068	0.99971
	0.10922	-2.75306	0.14792	-2.75306	0.38661	-2.75306			23744.3	0.99714	0.99197	1.0023	0.99949	0.99889
	0.09406	-2.703	0.13035	-2.703	0.33364	-2.703			23748.1	0.99905	0.99254	1.00155	0.99906	0.99787
	0.07781	-2.65295	0.11619	-2.65295	0.26498	-2.65295			23752.2	1.00163	0.9935	1.00097	0.99854	0.99892
	0.06177	-2.60289	0.10192	-2.60289	0.19911	-2.60289			23756.2	1.00454	0.99594	0.99997	0.99917	0.99952
	0.04978	-2.55284	0.0858	-2.55284	0.14749	-2.55284			23760	1.00765	0.99858	0.99909	0.99938	0.99897
	0.0453	-2.50278	0.06843	-2.50278	0.11228	-2.50278			23764.1	1.01064	1.00164	0.99771	0.9994	1.0006
	0.04928	-2.45273	0.05138	-2.45273	0.08944	-2.45273			23768.1	1.01233	1.00406	0.99691	0.99867	1.00177
	0.05946	-2.40267	0.03584	-2.40267	0.07344	-2.40267			23772	1.01307	1.00586	0.99773	0.99843	1.00096
	0.07118	-2.35261	0.02242	-2.35261	0.06061	-2.35261			23776.2	1.01287	1.00787	0.9988	0.99906	1.00205
	0.07914	-2.30256	0.01169	-2.30256	0.04973	-2.30256			23780	1.01168	1.00966	0.99892	1.0002	1.00365
	0.07975	-2.2525	0.00467	-2.2525	0.04118	-2.2525			23784.3	1.01002	1.01135	0.9988	1.00258	1.00451
	0.07259	-2.20245	0.00244	-2.20245	0.03597	-2.20245			23788	1.00787	1.01198	0.99987	1.00363	1.00415
	0.06038	-2.15239	0.00524	-2.15239	0.03533	-2.15239			23792	1.00506	1.01262	1.00142	1.00312	1.00434
	0.04724	-2.10234	0.01176	-2.10234	0.0404	-2.10234			23796.3	1.00283	1.01199	1.00049	1.00211	1.00479
	0.03645	-2.05228	0.01896	-2.05228	0.05147	-2.05228			23800.2	1.00106	1.0108	0.99972	1.0013	1.00296
	0.02912	-2.00222	0.02275	-2.00222	0.06695	-2.00222			23804	0.99963	1.00963	0.99987	1.00099	1.00118
	0.02432	-1.95217	0.01922	-1.95217	0.08276	-1.95217			23808	0.99866	1.00837	0.99874	0.99976	1.00099
	0.02014	-1.90211	0.00638	-1.90211	0.09284	-1.90211			23812.2	0.99817	1.00759	0.99703	0.99897	1.00157
	0.01469	-1.85206	-0.01452	-1.85206	0.09096	-1.85206			23816	0.99746	1.00642	0.99714	0.99868	1.00193
	0.00662	-1.802	-0.03871	-1.802	0.07319	-1.802			23820.2	0.99631	1.00352	0.9978	0.99975	1.00068
	-0.00466	-1.75195	-0.05933	-1.75195	0.03983	-1.75195			23824.2	0.99496	1.0002	0.99774	0.99994	1.00064
	-0.01884	-1.70189	-0.07004	-1.70189	-0.00402	-1.70189			23829	0.99338	0.99723	0.99793	1.00062	1.00257
	-0.03492	-1.65184	-0.06796	-1.65184	-0.04953	-1.65184			23834.1	0.99315	0.99523	0.99859	0.99988	1.00191
	-0.0518	-1.60178	-0.05541	-1.60178	-0.08676	-1.60178			23839	0.99361	0.99461	1.00053	1.0005	1.00002
	-0.06914	-1.55172	-0.03937	-1.55172	-0.10813	-1.55172			23844.3	0.99512	0.99396	0.99954	1.00021	0.99952
	-0.08737	-1.50167	-0.0287	-1.50167	-0.11149	-1.50167			23849.1	0.99729	0.99349	0.99861	1.00015	0.99918
	-0.10656	-1.45161	-0.03028	-1.45161	-0.1011	-1.45161			23854.1	0.99942	0.99281	0.99982	0.99921	0.99779
	-0.12505	-1.40156	-0.04598	-1.40156	-0.08556	-1.40156			23859.2	1.00133	0.99238	0.99977	0.99843	0.9972
	-0.13943	-1.3515	-0.07222	-1.3515	-0.07364	-1.3515			23864.4	1.00298	0.99239	0.99911	0.99777	0.99769
	-0.14626	-1.30145	-0.10205	-1.30145	-0.07054	-1.30145			23869	1.00365	0.9927	0.99929	0.99805	0.99698
	-0.14456	-1.25139	-0.12865	-1.25139	-0.07684	-1.25139			23874.2	1.00393	0.99282	0.99927	0.99829	0.99638
	-0.13716	-1.20133	-0.14829	-1.20133	-0.09039	-1.20133			23879.1	1.00284	0.9936	0.99937	0.99859	0.99771
	-0.13061	-1.15128	-0.16159	-1.15128	-0.10952	-1.15128			23884	1.00144	0.99555	0.99974	0.99861	0.99889
	-0.13421	-1.10122	-0.17319	-1.10122	-0.13478	-1.10122			23889.2	0.99958	0.99854	0.99975	0.99968	0.99833
	-0.15872	-1.05117	-0.19021	-1.05117	-0.1681	-1.05117			23894.1	0.99757	1.00149	1.00013	1.00045	0.99808
	-0.2138	-1.00111	-0.22006	-1.00111	-0.21034	-1.00111			23899.1	0.99544	1.00438	1.00036	1.00104	0.99889
	-0.30288	-0.95106	-0.26736	-0.95106	-0.25986	-0.95106			23904	0.99343	1.00637	0.99984	1.00064	0.99905
	-0.4165	-0.901	-0.33009	-0.901	-0.31351	-0.901			23909.1	0.99176	1.0067	0.99915	1.00034	0.99851
	-0.52963	-0.85095	-0.39698	-0.85095	-0.36857	-0.85095			23914.3	0.99088	1.00519	0.99848	0.99944	0.99581
	-0.60819	-0.80089	-0.44946	-0.80089	-0.42248	-0.80089			23919	0.99024	1.00328	0.99816	0.99736	0.99447
	-0.62447	-0.75083	-0.46962	-0.75083	-0.47049	-0.75083			23924	0.99007	1.00162	0.99808	0.99624	0.99543
	-0.57315	-0.70078	-0.45143	-0.70078	-0.50496	-0.70078			23929.2	0.99014	1.00049	0.99797	0.99562	0.99321
	-0.47731	-0.65072	-0.40822	-0.65072	-0.52055	-0.65072			23934	0.98983	1.00016	0.9988	0.99695	0.99202
	-0.38118	-0.60067	-0.37131	-0.60067	-0.52306	-0.60067			23939.2	0.98992	1.00028	0.99929	0.99765	0.99318
	-0.33502	-0.55061	-0.37938	-0.55061	-0.5338	-0.55061			23944.2	0.99015	1.0008	0.99988	0.99793	0.99233
	-0.37962	-0.50056	-0.46338	-0.50056	-0.58172	-0.50056			23949	0.9902	1.00116	1.00158	0.99803	0.99139
	-0.53302	-0.4505	-0.63206	-0.4505	-0.68474	-0.4505			23954.2	0.99104	1.00078	1.00104	0.99771	0.99171
	-0.77914	-0.40044	-0.86286	-0.40044	-0.83179	-0.40044			23959.2	0.99118	0.99926	1.00028	0.99785	0.99087
	-1.06269	-0.35039	-1.10273	-0.35039	-0.97946	-0.35039			23964	0.99138	0.99683	1.00022	0.99721	0.98861
	-1.30014	-0.30033	-1.28234	-0.30033	-1.06911	-0.30033			23969.1	0.9912	0.99408	1.00056	0.99605	0.98783
	-1.41044	-0.25028	-1.34206	-0.25028	-1.0563	-0.25028			23974.2	0.99046	0.99172	1.00108	0.99525	0.98803
	-1.35258	-0.20022	-1.25812	-0.20022	-0.93414	-0.20022			23979.2	0.98958	0.98956	1.00025	0.99551	0.98737
	-1.1458	-0.15017	-1.05372	-0.15017	-0.73563	-0.15017			23984	0.98852	0.98787	1.00001	0.99645	0.98556
	-0.85733	-0.10011	-0.78701	-0.10011	-0.51458	-0.10011			23989.3	0.98761	0.98693	1.00125	0.99552	0.98481
	-0.56662	-0.05006	-0.5234	-0.05006	-0.31931	-0.05006			23994	0.9863	0.98694	1.00232	0.99517	0.98631
	-0.33081	0	-0.30955	0	-0.17562	0			23999	0.98558	0.98727	1.00111	0.99526	0.98556
	-0.17062	0.05006	-0.16263	0.05006	-0.08556	0.05006			24004.3	0.98478	0.98769	0.99984	0.99635	0.98398
	-0.07774	0.10011	-0.07583	0.10011	-0.0369	0.10011			24009	0.98366	0.98842	1.00021	0.99602	0.98416
	-0.0313	0.15017	-0.03135	0.15017	-0.01409	0.15017			24014.1	0.98317	0.98946	0.99964	0.9947	0.98385
	-0.01113	0.20022	-0.01149	0.20022	-0.00476	0.20022			24019	0.98267	0.9907	0.99826	0.99374	0.98247
	-0.0035	0.25028	-0.00373	0.25028	-0.00142	0.25028
	-0.00097	0.30033	-0.00107	0.30033	-0.00038	0.30033
	-0.00024	0.35039	-0.00027	0.35039	-9e-05	0.35039
	-5e-05	0.40044	-6e-05	0.40044	-2e-05	0.40044
	-1e-05	0.4505	-1e-05	0.4505	0	0.4505
	0	0.50056	0	0.50056	0	0.50056
	0	0.55061	0	0.55061	0	0.55061
	0	0.60067	0	0.60067	-1e-05	0.60067
	0	0.65072	-1e-05	0.65072	-3e-05	0.65072
	0	0.70078	-3e-05	0.70078	-0.00012	0.70078
	0	0.75083	-0.00012	0.75083	-0.00042	0.75083
	-1e-05	0.80089	-0.00042	0.80089	-0.00134	0.80089
	-4e-05	0.85095	-0.00137	0.85095	-0.00379	0.85095
	-0.00016	0.901	-0.00395	0.901	-0.00949	0.901
	-0.00055	0.95106	-0.01003	0.95106	-0.02107	0.95106
	-0.00172	1.00111	-0.02258	1.00111	-0.0416	1.00111
	-0.00473	1.05117	-0.04506	1.05117	-0.07321	1.05117
	-0.01152	1.10122	-0.07989	1.10122	-0.11538	1.10122
	-0.02487	1.15128	-0.12622	1.15128	-0.16383	1.15128
	-0.04765	1.20133	-0.17841	1.20133	-0.21133	1.20133
	-0.08118	1.25139	-0.22699	1.25139	-0.25004	1.25139
	-0.12352	1.30145	-0.26214	1.30145	-0.2741	1.30145
	-0.16886	1.3515	-0.27779	1.3515	-0.28071	1.3515
	-0.20929	1.40156	-0.27372	1.40156	-0.26974	1.40156
	-0.23813	1.45161	-0.25452	1.45161	-0.24337	1.45161
	-0.25275	1.50167	-0.22698	1.50167	-0.20653	1.50167
	-0.25487	1.55172	-0.19806	1.55172	-0.16749	1.55172
	-0.24903	1.60178	-0.17431	1.60178	-0.13721	1.60178
	-0.2409	1.65184	-0.16181	1.65184	-0.12689	1.65184
	-0.23679	1.70189	-0.16533	1.70189	-0.14405	1.70189
	-0.24294	1.75195	-0.18673	1.75195	-0.18865	1.75195
	-0.26325	1.802	-0.22341	1.802	-0.25075	1.802
	-0.29618	1.85206	-0.26771	1.85206	-0.31192	1.85206
	-0.33371	1.90211	-0.30827	1.90211	-0.35156	1.90211
	-0.36479	1.95217	-0.33361	1.95217	-0.35586	1.95217
	-0.38126	2.00222	-0.33683	2.00222	-0.32432	2.00222
	-0.38182	2.05228	-0.31921	2.05228	-0.26929	2.05228
	-0.37093	2.10234	-0.29003	2.10234	-0.20849	2.10234
	-0.35413	2.15239	-0.26215	2.15239	-0.156	2.15239
	-0.33469	2.20245	-0.24585	2.20245	-0.11754	2.20245
	-0.31416	2.2525	-0.24455	2.2525	-0.09194	2.2525
	-0.29522	2.30256	-0.25457	2.30256	-0.07591	2.30256
	-0.28277	2.35261	-0.26821	2.35261	-0.06768	2.35261
	-0.28138	2.40267	-0.2778	2.40267	-0.0675	2.40267
	-0.29085	2.45273	-0.27862	2.45273	-0.07578	2.45273
	-0.30398	2.50278	-0.26962	2.50278	-0.09136	2.50278
	-0.30882	2.55284	-0.25223	2.55284	-0.11138	2.55284
	-0.29462	2.60289	-0.22847	2.60289	-0.13259	2.60289
	-0.25787	2.65295	-0.19987	2.65295	-0.15273	2.65295
	-0.2042	2.703	-0.16779	2.703	-0.17127	2.703
	-0.1453	2.75306	-0.13478	2.75306	-0.18941	2.75306
	-0.09318	2.80311	-0.10579	2.80311	-0.20974	2.80311
	-0.05599	2.85317	-0.08803	2.85317	-0.23493	2.85317
	-0.03757	2.90323	-0.08942	2.90323	-0.26524	2.90323
	-0.04005	2.95328	-0.11593	2.95328	-0.29636	2.95328
	-0.06647	3.00334	-0.16855	3.00334	-0.32041	3.00334
	-0.12072	3.05339	-0.24117	3.05339	-0.33105	3.05339
	-0.20367	3.10345	-0.32136	3.10345	-0.32961	3.10345
	-0.30769	3.1535	-0.39506	3.1535	-0.32679	3.1535
	-0.4142	3.20356	-0.45363	3.20356	-0.33737	3.20356
	-0.49854	3.25362	-0.49865	3.25362	-0.37069	3.25362
	-0.54189	3.30367	-0.5397	3.30367	-0.42318	3.30367
	-0.54343	3.35373	-0.58542	3.35373	-0.47796	3.35373
	-0.52327	3.40378	-0.63353	3.40378	-0.51258	3.40378
	-0.51177	3.45384	-0.66819	3.45384	-0.51089	3.45384
	-0.53062	3.50389	-0.66828	3.50389	-0.47227	3.50389
	-0.57783	3.55395	-0.62144	3.55395	-0.41214	3.55395
	-0.62744	3.604	-0.53364	3.604	-0.35305	3.604
	-0.64472	3.65406	-0.42699	3.65406	-0.31189	3.65406
	-0.60717	3.70412	-0.32797	3.70412	-0.29139	3.70412
	-0.51716	3.75417	-0.25462	3.75417	-0.2809	3.75417
	-0.3991	3.80423	-0.21045	3.80423	-0.26506	3.80423
	-0.28499	3.85428	-0.18682	3.85428	-0.23383	3.85428
	-0.19927	3.90434	-0.17035	3.90434	-0.18751	3.90434
	-0.15094	3.95439	-0.15043	3.95439	-0.1347	3.95439
	-0.13448	4.00445	-0.12331	4.00445	-0.086	4.00445
	-0.13597	4.05451	-0.09169	4.05451	-0.04845	4.05451
	-0.14011	4.10456	-0.0612	4.10456	-0.02373	4.10456
	-0.13595	4.15462	-0.0367	4.15462	-0.00955	4.15462
	-0.11972	4.20467	-0.02023	4.20467	-0.00231	4.20467
	-0.09429	4.25473	-0.01121	4.25473	0.00104	4.25473
	-0.06606	4.30478	-0.00765	4.30478	0.00241	4.30478
	-0.0411	4.35484	-0.00732	4.35484	0.00276	4.35484
	-0.02277	4.40489	-0.00836	4.40489	0.00261	4.40489
	-0.01145	4.45495	-0.0094	4.45495	0.00233	4.45495
	-0.00573	4.50501	-0.00962	4.50501	0.00233	4.50501
	-0.00374	4.55506	-0.00873	4.55506	0.00309	4.55506
	-0.004	4.60512	-0.00697	4.60512	0.00502	4.60512
	-0.00544	4.65517	-0.00479	4.65517	0.00824	4.65517
	-0.00725	4.70523	-0.00267	4.70523	0.01219	4.70523
	-0.00874	4.75528	-0.00085	4.75528	0.01528	4.75528
	-0.00934	4.80534	0.0006	4.80534	0.01495	4.80534
	-0.00884	4.85539	0.00167	4.85539	0.00841	4.85539
	-0.00741	4.90545	0.00233	4.90545	-0.00595	4.90545
	-0.00553	4.95551	0.00242	4.95551	-0.02714	4.95551
	-0.00378	5.00556	0.00161	5.00556	-0.0511	5.00556
	-0.00255	5.05562	-0.00063	5.05562	-0.07171	5.05562
	-0.00207	5.10567	-0.00515	5.10567	-0.0831	5.10567
	-0.00239	5.15573	-0.01311	5.15573	-0.08203	5.15573
	-0.0037	5.20578	-0.02555	5.20578	-0.069	5.20578
	-0.00651	5.25584	-0.04255	5.25584	-0.04757	5.25584
	-0.01211	5.3059	-0.0623	5.3059	-0.02248	5.3059
	-0.02267	5.35595	-0.08077	5.35595	0.00195	5.35595
	-0.04075	5.40601	-0.09272	5.40601	0.02255	5.40601
	-0.06786	5.45606	-0.09379	5.45606	0.03716	5.45606
	-0.10237	5.50612	-0.0827	5.50612	0.04458	5.50612
	-0.1382	5.55617	-0.06211	5.55617	0.04476	5.55617
	-0.16584	5.60623	-0.03756	5.60623	0.03899	5.60623
	-0.17623	5.65628	-0.0152	5.65628	0.02962	5.65628
	-0.16551	5.70634	0.00051	5.70634	0.01933	5.70634
	-0.13738	5.7564	0.00795	5.7564	0.01037	5.7564
	-0.10143	5.80645	0.0082	5.80645	0.00407	5.80645
	-0.06819	5.85651	0.00405	5.85651	0.00099	5.85651
	-0.0446	5.90656	-0.00136	5.90656	0.00124	5.90656
	-0.0323	5.95662	-0.00561	5.95662	0.00488	5.95662
	-0.02903	6.00667	-0.00764	6.00667	0.01196	6.00667
	-0.03131	6.05673	-0.00769	6.05673	0.02208	6.05673
	-0.03625	6.10679	-0.00678	6.10679	0.03374	6.10679
	-0.04194	6.15684	-0.00605	6.15684	0.04405	6.15684
	-0.04698	6.2069	-0.00637	6.2069	0.04946	6.2069
	-0.05011	6.25695	-0.00818	6.25695	0.04728	6.25695
	-0.05049	6.30701	-0.01159	6.30701	0.03726	6.30701
	-0.04812	6.35706	-0.01665	6.35706	0.02206	6.35706
	-0.04394	6.40712	-0.02342	6.40712	0.00609	6.40712
	-0.03929	6.45717	-0.03184	6.45717	-0.00646	6.45717
	-0.03525	6.50723	-0.04124	6.50723	-0.01354	6.50723
	-0.03236	6.55729	-0.05006	6.55729	-0.01617	6.55729
	-0.03086	6.60734	-0.05627	6.60734	-0.01799	6.60734
	-0.03108	6.6574	-0.05859	6.6574	-0.02348	6.6574
	-0.03337	6.70745	-0.05781	6.70745	-0.03555	6.70745
	-0.03752	6.75751	-0.05698	6.75751	-0.05354	6.75751
	-0.04225	6.80756	-0.06005	6.80756	-0.07305	6.80756
	-0.04544	6.85762	-0.06945	6.85762	-0.08782	6.85762
	-0.04518	6.90768	-0.08429	6.90768	-0.09278	6.90768
	-0.04121	6.95773	-0.10051	6.95773	-0.08628	6.95773
	-0.03559	7.00779	-0.11288	7.00779	-0.07065	7.00779
	-0.03209	7.05784	-0.11761	7.05784	-0.0508	7.05784
	-0.03441	7.1079	-0.11388	7.1079	-0.03223	7.1079
	-0.04439	7.15795	-0.10361	7.15795	-0.01919	7.15795
	-0.06096	7.20801	-0.08997	7.20801	-0.01382	7.20801
	-0.08045	7.25806	-0.0759	7.25806	-0.016	7.25806
	-0.09788	7.30812	-0.06342	7.30812	-0.02374	7.30812
	-0.10885	7.35818	-0.05363	7.35818	-0.03385	7.35818
	-0.11111	7.40823	-0.04715	7.40823	-0.04291	7.40823
	-0.10518	7.45829	-0.04437	7.45829	-0.04844	7.45829
	-0.09379	7.50834	-0.04539	7.50834	-0.0496	7.50834
	-0.08054	7.5584	-0.04965	7.5584	-0.04739	7.5584
	-0.06871	7.60845	-0.05577	7.60845	-0.04408	7.60845
	-0.06074	7.65851	-0.06177	7.65851	-0.04241	7.65851
	-0.05829	7.70857	-0.06587	7.70857	-0.04493	7.70857
	-0.06217	7.75862	-0.06725	7.75862	-0.05328	7.75862
	-0.07186	7.80868	-0.06648	7.80868	-0.06751	7.80868
	-0.0849	7.85873	-0.06508	7.85873	-0.08555	7.85873
	-0.09724	7.90879	-0.06469	7.90879	-0.10346	7.90879
	-0.10477	7.95884	-0.06617	7.95884	-0.11675	7.95884
	-0.10555	8.0089	-0.06928	8.0089	-0.12224	8.0089
	-0.10113	8.05895	-0.07296	8.05895	-0.11951	8.05895
	-0.09577	8.10901	-0.07591	8.10901	-0.11084	8.10901
	-0.09387	8.15907	-0.07714	8.15907	-0.09969	8.15907
	-0.09726	8.20912	-0.07627	8.20912	-0.08862	8.20912
	-0.10444	8.25918	-0.07362	8.25918	-0.07819	8.25918
	-0.11186	8.30923	-0.07006	8.30923	-0.06748	8.30923
	-0.11633	8.35929	-0.06647	8.35929	-0.05575	8.35929
	-0.11653	8.40934	-0.06315	8.40934	-0.04378	8.40934
	-0.11276	8.4594	-0.05954	8.4594	-0.03363	8.4594
	-0.10578	8.50945	-0.05464	8.50945	-0.02727	8.50945
	-0.09576	8.55951	-0.04788	8.55951	-0.02506	8.55951
	-0.08249	8.60957	-0.03973	8.60957	-0.02542	8.60957
	-0.06634	8.65962	-0.03161	8.65962	-0.02572	8.65962
	-0.04887	8.70968	-0.02524	8.70968	-0.02358	8.70968
	-0.03244	8.75973	-0.02185	8.75973	-0.0176	8.75973
	-0.01912	8.80979	-0.02172	8.80979	-0.00742	8.80979
	-0.00986	8.85984	-0.02443	8.85984	0.00672	8.85984
	-0.00438	8.9099	-0.02944	8.9099	0.02405	8.9099
	-0.00162	8.95996	-0.03651	8.95996	0.04289	8.95996
	-0.00047	9.01001	-0.04568	9.01001	0.06037	9.01001
	-9e-05	9.06007	-0.05662	9.06007	0.07282	9.06007
	1e-05	9.11012	-0.06783	9.11012	0.07712	9.11012
	1e-05	9.16018	-0.07673	9.16018	0.07201	9.16018
	1e-05	9.21023	-0.08061	9.21023	0.05863	9.21023
	0	9.26029	-0.07812	9.26029	0.03989	9.26029
	0	9.31034	-0.0701	9.31034	0.01925	9.31034
	0	9.3604	-0.059	9.3604	-0.00017	9.3604
	0	9.41046	-0.04758	9.41046	-0.01598	9.41046
	0	9.46051	-0.03769	9.46051	-0.02661	9.46051
	0	9.51057	-0.02983	9.51057	-0.03145	9.51057
	0	9.56062	-0.02361	9.56062	-0.03097	9.56062
	0	9.61068	-0.01838	9.61068	-0.02679	9.61068
	0	9.66073	-0.01377	9.66073	-0.02112	9.66073
	0	9.71079	-0.00971	9.71079	-0.01598	9.71079
	0	9.76085	-0.00634	9.76085	-0.01249	9.76085
	0	9.8109	-0.00383	9.8109	-0.01066	9.8109
	0	9.86096	-0.00224	9.86096	-0.00982	9.86096
	0	9.91101	-0.00168	9.91101	-0.00937	9.91101
	0	9.96107	-0.00248	9.96107	-0.00952	9.96107
	0	10.0111	-0.00546	10.0111	-0.01157	10.0111
	0	10.0612	-0.01205	10.0612	-0.01755	10.0612
	0	10.1112	-0.02387	10.1112	-0.02913	10.1112
	0	10.1613	-0.04181	10.1613	-0.04636	10.1613
	0	10.2113	-0.06474	10.2113	-0.0669	10.2113
	0	10.2614	-0.08876	10.2614	-0.08661	10.2614
	0	10.3115	-0.10794	10.3115	-0.10161	10.3115
	0	10.3615	-0.11665	10.3615	-0.11073	10.3615
	0	10.4116	-0.11239	10.4116	-0.11642	10.4116
	0	10.4616	-0.09729	10.4616	-0.1229	10.4616
	0	10.5117	-0.07721	10.5117	-0.1327	10.5117
	0	10.5617	-0.05902	10.5617	-0.14405	10.5617
	0	10.6118	-0.04772	10.6118	-0.15156	10.6118
	0	10.6618	-0.04493	10.6618	-0.1498	10.6618
	0	10.7119	-0.04916	10.7119	-0.13704	10.7119
	0	10.762	-0.05715	10.762	-0.11652	10.762
	0	10.812	-0.06555	10.812	-0.0945	10.812
	0	10.8621	-0.07202	10.8621	-0.07709	10.8621
	0	10.9121	-0.07561	10.9121	-0.06815	10.9121
	0	10.9622	-0.0766	10.9622	-0.06876	10.9622
	0	11.0122	-0.07592	11.0122	-0.07754	11.0122
	0	11.0623	-0.07469	11.0623	-0.09084	11.0623
	0	11.1123	-0.07393	11.1123	-0.10333	11.1123
	0	11.1624	-0.07438	11.1624	-0.10952	11.1624
	0	11.2125	-0.07639	11.2125	-0.10602	11.2125
	0	11.2625	-0.07982	11.2625	-0.09306	11.2625
	0	11.3126	-0.08384	11.3126	-0.07419	11.3126
	0	11.3626	-0.08699	11.3626	-0.05436	11.3626
	0	11.4127	-0.08764	11.4127	-0.03807	11.4127
	0	11.4627	-0.08457	11.4627	-0.02836	11.4627
	0	11.5128	-0.07752	11.5128	-0.02688	11.5128
	0	11.5628	-0.0672	11.5628	-0.03387	11.5628
	0	11.6129	-0.05489	11.6129	-0.04768	11.6129
	0	11.663	-0.04205	11.663	-0.06436	11.663
	0	11.713	-0.03	11.713	-0.07825	11.713
	0	11.7631	-0.01976	11.7631	-0.08399	11.7631
	0	11.8131	-0.0119	11.8131	-0.07898	11.8131
	0	11.8632	-0.0065	11.8632	-0.06461	11.8632
	0	11.9132	-0.0032	11.9132	-0.04554	11.9132
	0	11.9633	-0.00141	11.9633	-0.02718	11.9633
	0	12.0134	-0.00055	12.0134	-0.01331	12.0134
	0	12.0634	-0.00019	12.0634	-0.00499	12.0634
	0	12.1135	-6e-05	12.1135	-0.00116	12.1135
	0	12.1635	-2e-05	12.1635	4e-05	12.1635
	0	12.2136	0	12.2136	5e-05	12.2136
	0	12.2636	0	12.2636	-0.00052	12.2636
	0	12.3137	0	12.3137	-0.00194	12.3137
	0	12.3637	0	12.3637	-0.00514	12.3637
	0	12.4138	0	12.4138	-0.01138	12.4138
	0	12.4639	0	12.4639	-0.02172	12.4639
	0	12.5139	0	12.5139	-0.03615	12.5139
	0	12.564	0	12.564	-0.05293	12.564
	0	12.614	0	12.614	-0.0687	12.614
	0	12.6641	0	12.6641	-0.07966	12.6641
	0	12.7141	0	12.7141	-0.08348	12.7141
	0	12.7642	0	12.7642	-0.08056	12.7642
	0	12.8142	0	12.8142	-0.07369	12.8142
	0	12.8643	0	12.8643	-0.06636	12.8643
	0	12.9144	0	12.9144	-0.06079	12.9144
	0	12.9644	0	12.9644	-0.05725	12.9644
	0	13.0145	0	13.0145	-0.05453	13.0145
	0	13.0645	0	13.0645	-0.05117	13.0645
	0	13.1146	0	13.1146	-0.04641	13.1146
	0	13.1646	0	13.1646	-0.04081	13.1646
	0	13.2147	0	13.2147	-0.03648	13.2147
	0	13.2647	0	13.2647	-0.03722	13.2647
	0	13.3148	0	13.3148	-0.04824	13.3148
	0	13.3649	0	13.3649	-0.07486	13.3649
	0	13.4149	0	13.4149	-0.11988	13.4149
	0	13.465	0	13.465	-0.18022	13.465
	0	13.515	0	13.515	-0.24512	13.515
	0	13.5651	0	13.5651	-0.29828	13.5651
	0	13.6151	0	13.6151	-0.32424	13.6151
	0	13.6652	0	13.6652	-0.31567	13.6652
	0	13.7152	0	13.7152	-0.27663	13.7152
	0	13.7653	0	13.7653	-0.21975	13.7653
	0	13.8154	0	13.8154	-0.1596	13.8154
	0	13.8654	0	13.8654	-0.10696	13.8654
	0	13.9155	0	13.9155	-0.06664	13.9155
	0	13.9655	0	13.9655	-0.03876	13.9655
	0	14.0156	0	14.0156	-0.02104	14.0156
	0	14.0656	0	14.0656	-0.0106	14.0656
	0	14.1157	0	14.1157	-0.00492	14.1157
	0	14.1657	0	14.1657	-0.00209	14.1657
	0	14.2158	0	14.2158	-0.00081	14.2158
	0	14.2659	0	14.2659	-0.00028	14.2659
	0	14.3159	0	14.3159	-9e-05	14.3159
	0	14.366	0	14.366	-2e-05	14.366
	0	14.416	0	14.416	-1e-05	14.416
	0	14.4661	0	14.4661	0	14.4661
	0	14.5161	0	14.5161	0	14.5161
	0	14.5662	0	14.5662	0	14.5662
	0	14.6162	0	14.6162	0	14.6162
	0	14.6663	0	14.6663	0	14.6663
	0	14.7164	0	14.7164	0	14.7164
	0	14.7664	0	14.7664	0	14.7664
	0	14.8165	0	14.8165	0	14.8165
	0	14.8665	0	14.8665	0	14.8665
	0	14.9166	0	14.9166	0	14.9166
	0	14.9666	0	14.9666	0	14.9666
	0	15.0167	0	15.0167	0	15.0167
	0	15.0667	0	15.0667	0	15.0667
	0	15.1168	0	15.1168	0	15.1168
	0	15.1669	0	15.1669	0	15.1669
	0	15.2169	0	15.2169	0	15.2169
	0	15.267	0	15.267	0	15.267
	0	15.317	0	15.317	0	15.317
	0	15.3671	0	15.3671	0	15.3671
	0	15.4171	0	15.4171	0	15.4171
	0	15.4672	0	15.4672	0	15.4672
	0	15.5172	0	15.5172	0	15.5172
	0	15.5673	0	15.5673	0	15.5673
	0	15.6174	0	15.6174	0	15.6174
	0	15.6674	0	15.6674	0	15.6674
	0	15.7175	0	15.7175	0	15.7175
	0	15.7675	0	15.7675	0	15.7675
	0	15.8176	0	15.8176	0	15.8176
	0	15.8676	0	15.8676	0	15.8676
	0	15.9177	0	15.9177	0	15.9177
	0	15.9677	0	15.9677	0	15.9677
	0	16.0178	0	16.0178	0	16.0178
	0	16.0678	0	16.0678	0	16.0678
	0	16.1179	0	16.1179	0	16.1179
	0	16.168	0	16.168	0	16.168
	0	16.218	0	16.218	0	16.218
	0	16.2681	0	16.2681	0	16.2681
	0	16.3181	0	16.3181	0	16.3181
	0	16.3682	0	16.3682	0	16.3682
	0	16.4182	0	16.4182	0	16.4182
	0	16.4683	0	16.4683	0	16.4683
	0	16.5184	0	16.5184	0	16.5184
	0	16.5684	0	16.5684	0	16.5684
	0	16.6185	0	16.6185	0	16.6185
	0	16.6685	0	16.6685	0	16.6685
	0	16.7186	0	16.7186	0	16.7186
	0	16.7686	0	16.7686	0	16.7686
	0	16.8187	0	16.8187	0	16.8187
	0	16.8687	0	16.8687	0	16.8687
	0	16.9188	0	16.9188	0	16.9188
	0	16.9688	0	16.9688	0	16.9688
	0	17.0189	0	17.0189	0	17.0189
	0	17.069	0	17.069	0	17.069
	0	17.119	0	17.119	0	17.119
	0	17.1691	0	17.1691	0	17.1691
	0	17.2191	0	17.2191	0	17.2191
	0	17.2692	0	17.2692	0	17.2692
	0	17.3192	0	17.3192	0	17.3192
	0	17.3693	0	17.3693	0	17.3693
	0	17.4194	0	17.4194	0	17.4194
	0	17.4694	0	17.4694	0	17.4694
	0	17.5195	0	17.5195	0	17.5195
	0	17.5695	0	17.5695	0	17.5695
	0	17.6196	0	17.6196	0	17.6196
	0	17.6696	0	17.6696	0	17.6696
	0	17.7197	0	17.7197	0	17.7197
	0	17.7697	0	17.7697	0	17.7697
	0	17.8198	0	17.8198	0	17.8198
	0	17.8699	0	17.8699	0	17.8699
	0	17.9199	0	17.9199	0	17.9199
	0	17.97	0	17.97	0	17.97
	0	18.02	0	18.02	0	18.02
	0	18.0701	0	18.0701	0	18.0701
	0	18.1201	0	18.1201	0	18.1201
	0	18.1702	0	18.1702	0	18.1702
	0	18.2202	0	18.2202	0	18.2202
	0	18.2703	0	18.2703	0	18.2703
	0	18.3204	0	18.3204	0	18.3204
	0	18.3704	0	18.3704	0	18.3704
	0	18.4205	0	18.4205	0	18.4205
	0	18.4705	0	18.4705	0	18.4705
	0	18.5206	0	18.5206	0	18.5206
	0	18.5706	0	18.5706	0	18.5706
	0	18.6207	0	18.6207	0	18.6207
	0	18.6708	0	18.6708	0	18.6708
	0	18.7208	0	18.7208	0	18.7208
	0	18.7709	0	18.7709	0	18.7709
	0	18.8209	0	18.8209	0	18.8209
	0	18.871	0	18.871	0	18.871
	0	18.921	0	18.921	0	18.921
	0	18.9711	0	18.9711	0	18.9711
	0	19.0211	0	19.0211	0	19.0211
	0	19.0712	0	19.0712	0	19.0712
	0	19.1212	0	19.1212	0	19.1212
	0	19.1713	0	19.1713	0	19.1713
	0	19.2214	0	19.2214	0	19.2214
	0	19.2714	0	19.2714	0	19.2714
	0	19.3215	0	19.3215	0	19.3215
	0	19.3715	0	19.3715	0	19.3715
	0	19.4216	0	19.4216	0	19.4216
	0	19.4716	0	19.4716	0	19.4716
	0	19.5217	0	19.5217	0	19.5217
	0	19.5718	0	19.5718	0	19.5718
	0	19.6218	0	19.6218	0	19.6218
	0	19.6719	0	19.6719	0	19.6719
	0	19.7219	0	19.7219	0	19.7219
	0	19.772	0	19.772	0	19.772
	0	19.822	0	19.822	0	19.822
	0	19.8721	0	19.8721	0	19.8721
	0	19.9221	0	19.9221	0	19.9221
	0	19.9722	0	19.9722	0	19.9722
	0	20.0222	0	20.0222	0	20.0222
	0	20.0723	0	20.0723	0	20.0723
	0	20.1224	0	20.1224	0	20.1224
	0	20.1724	0	20.1724	0	20.1724
	0	20.2225	0	20.2225	0	20.2225
	0	20.2725	0	20.2725	0	20.2725
	0	20.3226	0	20.3226	0	20.3226
	0	20.3726	0	20.3726	0	20.3726
	0	20.4227	0	20.4227	0	20.4227
	0	20.4728	0	20.4728	0	20.4728
	0	20.5228	0	20.5228	0	20.5228
	0	20.5729	0	20.5729	0	20.5729
	0	20.6229	0	20.6229	0	20.6229
	0	20.673	0	20.673	0	20.673
	0	20.723	0	20.723	0	20.723
	0	20.7731	0	20.7731	0	20.7731
	0	20.8231	0	20.8231	0	20.8231
	0	20.8732	0	20.8732	0	20.8732
	0	20.9232	0	20.9232	0	20.9232
	0	20.9733	0	20.9733	0	20.9733
	0	21.0234	0	21.0234	0	21.0234
	0	21.0734	0	21.0734	0	21.0734
	0	21.1235	0	21.1235	0	21.1235
	0	21.1735	0	21.1735	0	21.1735
	0	21.2236	0	21.2236	0	21.2236
	0	21.2736	0	21.2736	0	21.2736
	0	21.3237	0	21.3237	0	21.3237
	0	21.3738	0	21.3738	0	21.3738
	0	21.4238	0	21.4238	0	21.4238
	0	21.4739	0	21.4739	0	21.4739
	0	21.5239	0	21.5239	0	21.5239
	0	21.574	0	21.574	0	21.574
	0	21.624	0	21.624	0	21.624
	0	21.6741	0	21.6741	0	21.6741
	0	21.7241	0	21.7241	0	21.7241
	0	21.7742	0	21.7742	0	21.7742
	0	21.8242	0	21.8242	0	21.8242
	0	21.8743	0	21.8743	0	21.8743
	0	21.9244	0	21.9244	0	21.9244
	0	21.9744	0	21.9744	0	21.9744
	0	22.0245	0	22.0245	0	22.0245
	0	22.0745	0	22.0745	0	22.0745
	0	22.1246	0	22.1246	0	22.1246
	0	22.1746	0	22.1746	0	22.1746
	0	22.2247	0	22.2247	0	22.2247
	0	22.2748	0	22.2748	0	22.2748
	0	22.3248	0	22.3248	0	22.3248
	0	22.3749	0	22.3749	0	22.3749
	0	22.4249	0	22.4249	0	22.4249
	0	22.475	0	22.475	0	22.475
	0	22.525	0	22.525	0	22.525
	0	22.5751	0	22.5751	0	22.5751
	0	22.6251	0	22.6251	0	22.6251
	0	22.6752	0	22.6752	0	22.6752
	0	22.7252	0	22.7252	0	22.7252
	0	22.7753	0	22.7753	0	22.7753
	0	22.8254	0	22.8254	0	22.8254
	0	22.8754	0	22.8754	0	22.8754
	0	22.9255	0	22.9255	0	22.9255
	0	22.9755	0	22.9755	0	22.9755
	0	23.0256	0	23.0256	0	23.0256
	0	23.0756	0	23.0756	0	23.0756
	0	23.1257	0	23.1257	0	23.1257
	0	23.1758	0	23.1758	0	23.1758
	0	23.2258	0	23.2258	0	23.2258
	0	23.2759	0	23.2759	0	23.2759
	0	23.3259	0	23.3259	0	23.3259
	0	23.376	0	23.376	0	23.376
	0	23.426	0	23.426	0	23.426
	0	23.4761	0	23.4761	0	23.4761
	0	23.5261	0	23.5261	0	23.5261
	0	23.5762	0	23.5762	0	23.5762
	0	23.6262	0	23.6262	0	23.6262
	0	23.6763	0	23.6763	0	23.6763
	0	23.7264	0	23.7264	0	23.7264
	0	23.7764	0	23.7764	0	23.7764
	0	23.8265	0	23.8265	0	23.8265
	0	23.8765	0	23.8765	0	23.8765
	0	23.9266	0	23.9266	0	23.9266
	0	23.9766	0	23.9766	0	23.9766
	0	24.0267	0	24.0267	0	24.0267
	0	24.0768	0	24.0768	0	24.0768
	0	24.1268	0	24.1268	0	24.1268
	0	24.1769	0	24.1769	0	24.1769
	0	24.2269	0	24.2269	0	24.2269
	0	24.277	0	24.277	0	24.277
	0	24.327	0	24.327	0	24.327
	0	24.3771	0	24.3771	0	24.3771
	0	24.4271	0	24.4271	0	24.4271
	0	24.4772	0	24.4772	0	24.4772
	0	24.5272	0	24.5272	0	24.5272
	0	24.5773	0	24.5773	0	24.5773
	0	24.6274	0	24.6274	0	24.6274
	0	24.6774	0	24.6774	0	24.6774
	0	24.7275	0	24.7275	0	24.7275
	0	24.7775	0	24.7775	0	24.7775
	0	24.8276	0	24.8276	0	24.8276
	0	24.8776	0	24.8776	0	24.8776
	0	24.9277	0	24.9277	0	24.9277
	0	24.9778	0	24.9778	0	24.9778
	0	25.0278	0	25.0278	0	25.0278
[truncated: 2 more columns]

## Sheet: Figure 4
Figure 4a	Pt/C		RhSA-MoS2		RhSA-MoS1.5Se0.5		RhSA-MoSSe		RhSA-MoS0.5Se1.5		RhSA-MoSe2			Figure 4b		RhSA-MoS2	RhSA-MoS1.5Se0.5	RhSA-MoSSe	RhSA-MoS0.5Se1.5	RhSA-MoSe2		Figure 4c	The ratio of S: Se	OH adsorption ability ( V vs.RHE)	H adsorption ability ( V vs.RHE)		Figure 4d		Enhance rate (%)					Figure 4e	Time (h)	P (mW cm-2)	Time (h)	P (mW cm-2)	Time (h)	P (mW cm-2)	Time (h)	P (mW cm-2)	Time (h)	P (mW cm-2)	Time (h)	P (mW cm-2)	Time (h)	P (mW cm-2)	Time (h)
	Potential (E-iR, V vs. RHE)	Current density (mA cm-2)	Potential (E-iR, V vs. RHE)	Current density (mA cm-2)	Potential (E-iR, V vs. RHE)	Current density (mA cm-2)	Potential (E-iR, V vs. RHE)	Current density (mA cm-2)	Potential (E-iR, V vs. RHE)	Current density (mA cm-2)	Potential (E-iR, V vs. RHE)	Current density (mA cm-2)			Overpotential	122	92	42	69	90			2:0	0.31	0.26			The ratio of S: Se	Activity	Tafel slop	ECSA	Intrinsic activity			0	98.196	10	33.544	20	12.868	30	1.3527	40	14.148	50	36.839	60	102.592	70
	0.04183	1.628	0.02278	0.919	0.02201	1.5	0.04237	1.228	0.01189	1.59	0.00168	0.1312			Tafel slop	105	79	54	80	94			1.5:0.5	0.3	0.15			2:0	38.0711	3.66972	80.0687	73.3333			0.00139	98.352	10.0014	33.618	20.0014	12.906	30.0014	1.3721	40.0014	14.1445	50.0014	36.871	60.0014	102.7	70.0014
	0.04122	1.338	0.02218	0.613	0.02138	1.22	0.04187	0.8461	0.01127	1.3	0.00082577	0.04952			TOF	2.27	6.05	18.58	11.45	6.32			1: 1	0.28	0.12			1.5:0.5	46.8208	21	74.2021	125			0.00278	98.514	10.0028	33.844	20.0028	12.9945	30.0028	1.3991	40.0028	14.133	50.0028	36.91	60.0028	102.77	70.0028
	0.04054	1.099	0.02144	0.418	0.0206	1.05	0.04122	0.5859	0.01052	1.11	-6.5835e-05	-0.02779			ECSA	52.4	65.5	92.6	74.4	52.5			0.5:1.5	0.3	0.15			1: 1	71.6216	42.5532	105.322	220			0.00417	98.636	10.0042	33.982	20.0042	13.052	30.0042	1.4161	40.0042	14.1215	50.0042	36.919	60.0042	102.826	70.0042
	0.03978	0.9193	0.0206	0.302	0.01975	0.943	0.04044	0.4178	0.00968	0.989	-0.000963026	-0.1021			Intrinsic avtivity	-0.026	-0.045	-0.096	-0.064	-0.054			0:2	0.32	0.16			0.5:1.5	58.1818	19.1919	78.8461	178.261			0.00556	98.716	10.0056	34.082	20.0056	13.088	30.0056	1.4268	40.0056	14.114	50.0056	36.921	60.0056	102.872	70.0056
	0.03897	0.7727	0.01972	0.211	0.01885	0.861	0.03962	0.2831	0.00882	0.885	-0.00186	-0.1674																0:2	47.3684	12.1495	31.25	165			0.00694	98.8	10.0069	34.159	20.0069	13.107	30.0069	1.4339	40.0069	14.109	50.0069	36.924	60.0069	102.882	70.0069
	0.03813	0.6507	0.01882	0.137	0.01794	0.795	0.03877	0.1761	0.00795	0.789	-0.00278	-0.2329																							0.00833	98.854	10.0083	34.211	20.0083	13.1195	30.0083	1.4401	40.0083	14.1035	50.0083	36.928	60.0083	102.88	70.0083
	0.03727	0.5515	0.01789	0.0793	0.01704	0.724	0.03789	0.08171	0.00707	0.696	-0.00369	-0.2975																							0.00972	98.892	10.0097	34.246	20.0097	13.1315	30.0097	1.4458	40.0097	14.101	50.0097	36.929	60.0097	102.884	70.0097
	0.03638	0.4671	0.01697	0.0234	0.01613	0.657	0.03699	0.00668	0.00619	0.609	-0.0046	-0.3609																							0.01111	98.924	10.0111	34.273	20.0111	13.1435	30.0111	1.4499	40.0111	14.1005	50.0111	36.932	60.0111	102.904	70.0111
	0.03548	0.3933	0.01604	-0.0271	0.01522	0.588	0.03609	-0.06802	0.00532	0.515	-0.00552	-0.4312																							0.0125	98.922	10.0125	34.305	20.0125	13.1545	30.0125	1.4528	40.0125	14.0995	50.0125	36.933	60.0125	102.924	70.0125
	0.03456	0.3289	0.0151	-0.0728	0.01429	0.534	0.03519	-0.1399	0.00443	0.427	-0.00643	-0.4967																							0.01389	98.922	10.0139	34.334	20.0139	13.1655	30.0139	1.4559	40.0139	14.0955	50.0139	36.933	60.0139	102.932	70.0139
	0.03364	0.271	0.01414	-0.109	0.01337	0.474	0.03428	-0.2096	0.00354	0.344	-0.00734	-0.5522																							0.01528	98.922	10.0153	34.354	20.0153	13.1775	30.0153	1.4587	40.0153	14.0915	50.0153	36.933	60.0153	102.938	70.0153
	0.03271	0.2174	0.01319	-0.143	0.01245	0.41	0.03336	-0.2739	0.00266	0.254	-0.00827	-0.6129																							0.01667	98.916	10.0167	34.376	20.0167	13.188	30.0167	1.4614	40.0167	14.0905	50.0167	36.933	60.0167	102.944	70.0167
	0.03177	0.1709	0.01224	-0.183	0.01154	0.348	0.03245	-0.3384	0.00177	0.172	-0.00918	-0.6725																							0.01806	98.908	10.0181	34.402	20.0181	13.1955	30.0181	1.4634	40.0181	14.09	50.0181	36.936	60.0181	102.95	70.0181
	0.03083	0.1294	0.01129	-0.215	0.01061	0.294	0.03153	-0.4005	0.000888679	0.0837	-0.0101	-0.7349																							0.01944	98.904	10.0194	34.419	20.0194	13.2005	30.0194	1.4649	40.0194	14.089	50.0194	36.937	60.0194	102.942	70.0194
	0.02988	0.08885	0.01032	-0.244	0.00969	0.236	0.03062	-0.4626	7.3283e-06	-0.00551	-0.01102	-0.7913																							0.02083	98.906	10.0208	34.437	20.0208	13.2075	30.0208	1.4664	40.0208	14.0855	50.0208	36.938	60.0208	102.95	70.0208
	0.02893	0.05433	0.00936	-0.273	0.00876	0.178	0.0297	-0.5258	-0.00088296	-0.088	-0.01195	-0.8523																							0.02222	98.912	10.0222	34.456	20.0222	13.2145	30.0222	1.4675	40.0222	14.082	50.0222	36.933	60.0222	102.958	70.0222
	0.02797	0.01895	0.0084	-0.299	0.00784	0.124	0.02878	-0.5839	-0.00177	-0.173	-0.01287	-0.9068																							0.02361	98.918	10.0236	34.469	20.0236	13.218	30.0236	1.469	40.0236	14.08	50.0236	36.93	60.0236	102.96	70.0236
	0.02701	-0.01046	0.00743	-0.323	0.0069	0.0728	0.02785	-0.6401	-0.00266	-0.257	-0.01379	-0.967																							0.025	98.916	10.025	34.481	20.025	13.22	30.025	1.4704	40.025	14.077	50.025	36.931	60.025	102.96	70.025
	0.02606	-0.04309	0.00646	-0.346	0.00597	0.0206	0.02692	-0.6888	-0.00355	-0.341	-0.01471	-1.026																							0.02639	98.918	10.0264	34.491	20.0264	13.2225	30.0264	1.4715	40.0264	14.073	50.0264	36.931	60.0264	102.962	70.0264
	0.0251	-0.07305	0.00549	-0.37	0.00504	-0.0329	0.02599	-0.7414	-0.00442	-0.439	-0.01563	-1.087																							0.02778	98.93	10.0278	34.501	20.0278	13.224	30.0278	1.4729	40.0278	14.0705	50.0278	36.931	60.0278	102.962	70.0278
	0.02413	-0.09884	0.00453	-0.399	0.00412	-0.0897	0.02505	-0.7862	-0.0053	-0.527	-0.01655	-1.145																							0.02917	98.96	10.0292	34.516	20.0292	13.228	30.0292	1.4738	40.0292	14.0705	50.0292	36.931	60.0292	102.966	70.0292
	0.02317	-0.1256	0.00355	-0.415	0.00319	-0.14	0.02412	-0.8388	-0.00619	-0.61	-0.01747	-1.206																							0.03056	98.96	10.0306	34.53	20.0306	13.2345	30.0306	1.4742	40.0306	14.07	50.0306	36.928	60.0306	102.966	70.0306
	0.0222	-0.1526	0.00258	-0.438	0.00226	-0.197	0.02319	-0.8915	-0.00707	-0.697	-0.01839	-1.262																							0.03194	98.97	10.0319	34.535	20.0319	13.24	30.0319	1.4747	40.0319	14.07	50.0319	36.923	60.0319	102.96	70.0319
	0.02123	-0.1757	0.00161	-0.457	0.00134	-0.254	0.02225	-0.9375	-0.00795	-0.789	-0.01932	-1.324																							0.03333	98.954	10.0333	34.543	20.0333	13.2445	30.0333	1.4762	40.0333	14.0695	50.0333	36.92	60.0333	102.954	70.0333
	0.02026	-0.1973	0.00063175	-0.475	0.00039501	-0.297	0.02132	-0.9909	-0.00883	-0.876	-0.02024	-1.388																							0.03472	98.948	10.0347	34.549	20.0347	13.2485	30.0347	1.4777	40.0347	14.069	50.0347	36.919	60.0347	102.948	70.0347
	0.01929	-0.2186	-0.00034431	-0.493	-0.00052918	-0.354	0.02038	-1.038	-0.00972	-0.963	-0.02115	-1.451																							0.03611	98.932	10.0361	34.558	20.0361	13.2515	30.0361	1.4786	40.0361	14.066	50.0361	36.919	60.0361	102.942	70.0361
	0.01832	-0.2405	-0.00132	-0.513	-0.00146	-0.405	0.01944	-1.081	-0.0106	-1.05	-0.02207	-1.514																							0.0375	98.936	10.0375	34.568	20.0375	13.254	30.0375	1.4791	40.0375	14.064	50.0375	36.919	60.0375	102.928	70.0375
	0.01735	-0.2653	-0.00229	-0.535	-0.0024	-0.448	0.01849	-1.124	-0.01148	-1.14	-0.02299	-1.577																							0.03889	98.956	10.0389	34.579	20.0389	13.2555	30.0389	1.48	40.0389	14.0595	50.0389	36.919	60.0389	102.918	70.0389
	0.01638	-0.286	-0.00327	-0.546	-0.00333	-0.501	0.01756	-1.171	-0.01238	-1.22	-0.0239	-1.642																							0.04028	98.978	10.0403	34.59	20.0403	13.255	30.0403	1.4808	40.0403	14.0565	50.0403	36.916	60.0403	102.886	70.0403
	0.01541	-0.3089	-0.00425	-0.563	-0.00426	-0.557	0.01662	-1.218	-0.01326	-1.31	-0.02482	-1.706																							0.04167	98.986	10.0417	34.602	20.0417	13.2555	30.0417	1.4821	40.0417	14.0565	50.0417	36.911	60.0417	102.88	70.0417
	0.01444	-0.3291	-0.00523	-0.581	-0.00519	-0.607	0.01568	-1.261	-0.01414	-1.4	-0.02573	-1.772																							0.04306	98.98	10.0431	34.61	20.0431	13.259	30.0431	1.4825	40.0431	14.056	50.0431	36.91	60.0431	102.868	70.0431
	0.01347	-0.3507	-0.0062	-0.598	-0.00612	-0.659	0.01473	-1.298	-0.01502	-1.49	-0.02665	-1.839																							0.04444	98.978	10.0444	34.618	20.0444	13.266	30.0444	1.4833	40.0444	14.056	50.0444	36.907	60.0444	102.87	70.0444
	0.0125	-0.3726	-0.00718	-0.618	-0.00706	-0.708	0.01379	-1.343	-0.01589	-1.59	-0.02755	-1.899																							0.04583	98.972	10.0458	34.621	20.0458	13.2695	30.0458	1.4838	40.0458	14.054	50.0458	36.906	60.0458	102.868	70.0458
	0.01153	-0.3965	-0.00816	-0.634	-0.00798	-0.765	0.01286	-1.395	-0.01677	-1.68	-0.02847	-1.967																							0.04722	98.974	10.0472	34.622	20.0472	13.272	30.0472	1.484	40.0472	14.051	50.0472	36.905	60.0472	102.868	70.0472
	0.01055	-0.4153	-0.00915	-0.642	-0.00891	-0.816	0.01192	-1.445	-0.01765	-1.77	-0.02938	-2.038																							0.04861	98.984	10.0486	34.625	20.0486	13.2725	30.0486	1.4842	40.0486	14.0505	50.0486	36.903	60.0486	102.86	70.0486
	0.00959	-0.4412	-0.01012	-0.661	-0.00984	-0.869	0.01101	-1.509	-0.01851	-1.87	-0.03029	-2.109																							0.05	99	10.05	34.631	20.05	13.2755	30.05	1.4852	40.05	14.048	50.05	36.906	60.05	102.836	70.05
	0.00861	-0.4607	-0.0111	-0.675	-0.01078	-0.921	0.01008	-1.561	-0.01939	-1.96	-0.03119	-2.177																							0.05139	99.03	10.0514	34.631	20.0514	13.2775	30.0514	1.4862	40.0514	14.047	50.0514	36.902	60.0514	102.834	70.0514
	0.00764	-0.4824	-0.01208	-0.695	-0.01171	-0.968	0.00915	-1.618	-0.02027	-2.05	-0.0321	-2.246																							0.05278	99.066	10.0528	34.634	20.0528	13.2795	30.0528	1.4867	40.0528	14.0445	50.0528	36.902	60.0528	102.818	70.0528
	0.00667	-0.5036	-0.01306	-0.709	-0.01264	-1.02	0.00822	-1.672	-0.02115	-2.14	-0.03301	-2.317																							0.05417	99.094	10.0542	34.639	20.0542	13.281	30.0542	1.4871	40.0542	14.043	50.0542	36.9	60.0542	102.81	70.0542
	0.0057	-0.5234	-0.01404	-0.724	-0.01358	-1.07	0.0073	-1.732	-0.02202	-2.24	-0.03391	-2.394																							0.05556	99.084	10.0556	34.65	20.0556	13.282	30.0556	1.4872	40.0556	14.0405	50.0556	36.901	60.0556	102.788	70.0556
	0.00472	-0.5433	-0.01501	-0.741	-0.0145	-1.13	0.00638	-1.792	-0.02289	-2.34	-0.03482	-2.465																							0.05694	99.1	10.0569	34.659	20.0569	13.2855	30.0569	1.4875	40.0569	14.0405	50.0569	36.901	60.0569	102.79	70.0569
	0.00375	-0.5649	-0.01599	-0.761	-0.01543	-1.18	0.00546	-1.847	-0.02375	-2.44	-0.03571	-2.536																							0.05833	99.09	10.0583	34.664	20.0583	13.288	30.0583	1.4881	40.0583	14.0395	50.0583	36.899	60.0583	102.808	70.0583
	0.00278	-0.59	-0.01697	-0.776	-0.01636	-1.23	0.00453	-1.905	-0.02462	-2.54	-0.03662	-2.609																							0.05972	99.11	10.0597	34.675	20.0597	13.2895	30.0597	1.489	40.0597	14.039	50.0597	36.891	60.0597	102.838	70.0597
	0.00182	-0.6158	-0.01795	-0.786	-0.0173	-1.28	0.00361	-1.963	-0.0255	-2.63	-0.03753	-2.69																							0.06111	99.098	10.0611	34.679	20.0611	13.289	30.0611	1.49	40.0611	14.037	50.0611	36.887	60.0611	102.848	70.0611
	0.00084987	-0.639	-0.01893	-0.803	-0.01822	-1.34	0.00269	-2.021	-0.02636	-2.74	-0.03842	-2.768																							0.0625	99.1	10.0625	34.688	20.0625	13.29	30.0625	1.4904	40.0625	14.0355	50.0625	36.89	60.0625	102.848	70.0625
	-0.00011954	-0.662	-0.01991	-0.82	-0.01914	-1.4	0.00178	-2.088	-0.02722	-2.84	-0.03932	-2.847																							0.06389	99.086	10.0639	34.695	20.0639	13.2905	30.0639	1.4908	40.0639	14.034	50.0639	36.89	60.0639	102.852	70.0639
	-0.00109	-0.6872	-0.02089	-0.834	-0.02007	-1.45	0.00087945	-2.165	-0.02809	-2.94	-0.04021	-2.932																							0.06528	99.056	10.0653	34.7	20.0653	13.295	30.0653	1.4911	40.0653	14.0345	50.0653	36.891	60.0653	102.832	70.0653
	-0.00206	-0.7102	-0.02186	-0.855	-0.02099	-1.51	-2.08e-05	-2.24	-0.02896	-3.04	-0.0411	-3.011																							0.06667	99.04	10.0667	34.701	20.0667	13.3	30.0667	1.492	40.0667	14.034	50.0667	36.89	60.0667	102.84	70.0667
	-0.00302	-0.7363	-0.02284	-0.873	-0.02191	-1.57	-0.00091839	-2.317	-0.02981	-3.15	-0.042	-3.09																							0.06806	99.042	10.0681	34.705	20.0681	13.3035	30.0681	1.4931	40.0681	14.034	50.0681	36.89	60.0681	102.82	70.0681
	-0.00399	-0.7624	-0.02382	-0.89	-0.02285	-1.62	-0.00183	-2.386	-0.03066	-3.26	-0.04289	-3.174																							0.06944	99.04	10.0694	34.707	20.0694	13.3035	30.0694	1.494	40.0694	14.033	50.0694	36.884	60.0694	102.806	70.0694
	-0.00496	-0.7842	-0.0248	-0.905	-0.02377	-1.68	-0.00273	-2.455	-0.03152	-3.37	-0.04378	-3.254																							0.07083	99.04	10.0708	34.71	20.0708	13.303	30.0708	1.4948	40.0708	14.031	50.0708	36.882	60.0708	102.796	70.0708
	-0.00592	-0.8149	-0.02577	-0.923	-0.02469	-1.74	-0.00363	-2.537	-0.03237	-3.48	-0.04468	-3.343																							0.07222	99.058	10.0722	34.717	20.0722	13.303	30.0722	1.4946	40.0722	14.0315	50.0722	36.882	60.0722	102.808	70.0722
	-0.00688	-0.8407	-0.02676	-0.934	-0.02561	-1.8	-0.0045	-2.631	-0.03323	-3.59	-0.04556	-3.431																							0.07361	99.078	10.0736	34.719	20.0736	13.3045	30.0736	1.4948	40.0736	14.0305	50.0736	36.884	60.0736	102.808	70.0736
	-0.00784	-0.8723	-0.02774	-0.95	-0.02654	-1.85	-0.00538	-2.72	-0.03408	-3.7	-0.04644	-3.519																							0.075	99.074	10.075	34.721	20.075	13.3065	30.075	1.4948	40.075	14.0305	50.075	36.882	60.075	102.802	70.075
	-0.0088	-0.9014	-0.02871	-0.969	-0.02746	-1.91	-0.00627	-2.806	-0.03493	-3.81	-0.04732	-3.607																							0.07639	99.07	10.0764	34.722	20.0764	13.3065	30.0764	1.495	40.0764	14.03	50.0764	36.882	60.0764	102.78	70.0764
	-0.00976	-0.9351	-0.02969	-0.983	-0.02837	-1.98	-0.00716	-2.889	-0.03577	-3.93	-0.0482	-3.694																							0.07778	99.06	10.0778	34.724	20.0778	13.307	30.0778	1.4952	40.0778	14.029	50.0778	36.88	60.0778	102.784	70.0778
	-0.01072	-0.9646	-0.03067	-1	-0.0293	-2.03	-0.00804	-2.977	-0.03663	-4.04	-0.04909	-3.785																							0.07917	99.046	10.0792	34.736	20.0792	13.3085	30.0792	1.4955	40.0792	14.0285	50.0792	36.877	60.0792	102.778	70.0792
	-0.01167	-0.9981	-0.03164	-1.02	-0.03022	-2.09	-0.00892	-3.07	-0.03747	-4.16	-0.04996	-3.883																							0.08056	99.042	10.0806	34.747	20.0806	13.312	30.0806	1.4956	40.0806	14.0265	50.0806	36.875	60.0806	102.776	70.0806
	-0.01263	-1.031	-0.03262	-1.04	-0.03113	-2.16	-0.0098	-3.16	-0.03831	-4.28	-0.05084	-3.976																							0.08194	99.04	10.0819	34.749	20.0819	13.3155	30.0819	1.4962	40.0819	14.0265	50.0819	36.874	60.0819	102.77	70.0819
	-0.01358	-1.066	-0.0336	-1.05	-0.03205	-2.22	-0.01066	-3.26	-0.03915	-4.4	-0.05171	-4.071																							0.08333	99.046	10.0833	34.748	20.0833	13.317	30.0833	1.4964	40.0833	14.0265	50.0833	36.875	60.0833	102.772	70.0833
	-0.01453	-1.103	-0.03458	-1.07	-0.03295	-2.29	-0.01152	-3.366	-0.03999	-4.52	-0.05259	-4.165																							0.08472	99.054	10.0847	34.749	20.0847	13.3195	30.0847	1.4967	40.0847	14.027	50.0847	36.873	60.0847	102.77	70.0847
	-0.01548	-1.146	-0.03555	-1.09	-0.03387	-2.35	-0.01238	-3.472	-0.04082	-4.65	-0.05345	-4.268																							0.08611	99.058	10.0861	34.75	20.0861	13.3215	30.0861	1.4968	40.0861	14.0255	50.0861	36.872	60.0861	102.766	70.0861
	-0.01643	-1.184	-0.03652	-1.11	-0.03478	-2.42	-0.01323	-3.588	-0.04166	-4.77	-0.05432	-4.369																							0.0875	99.06	10.0875	34.753	20.0875	13.321	30.0875	1.4972	40.0875	14.024	50.0875	36.866	60.0875	102.762	70.0875
	-0.01737	-1.224	-0.0375	-1.13	-0.03569	-2.49	-0.01408	-3.696	-0.04248	-4.9	-0.05519	-4.468																							0.08889	99.074	10.0889	34.754	20.0889	13.3205	30.0889	1.4978	40.0889	14.023	50.0889	36.869	60.0889	102.762	70.0889
	-0.01831	-1.269	-0.03847	-1.15	-0.03661	-2.55	-0.01494	-3.805	-0.04331	-5.03	-0.05605	-4.571																							0.09028	99.092	10.0903	34.758	20.0903	13.32	30.0903	1.4987	40.0903	14.023	50.0903	36.868	60.0903	102.762	70.0903
	-0.01926	-1.312	-0.03944	-1.17	-0.03752	-2.62	-0.01579	-3.918	-0.04415	-5.15	-0.05692	-4.675																							0.09167	99.102	10.0917	34.76	20.0917	13.322	30.0917	1.4993	40.0917	14.0225	50.0917	36.869	60.0917	102.754	70.0917
	-0.02019	-1.36	-0.04042	-1.19	-0.03842	-2.69	-0.01664	-4.033	-0.04498	-5.28	-0.05778	-4.779																							0.09306	99.098	10.0931	34.763	20.0931	13.3245	30.0931	1.4999	40.0931	14.0235	50.0931	36.869	60.0931	102.75	70.0931
	-0.02113	-1.408	-0.04139	-1.21	-0.03934	-2.75	-0.01746	-4.162	-0.04579	-5.42	-0.05864	-4.888																							0.09444	99.086	10.0944	34.764	20.0944	13.327	30.0944	1.5001	40.0944	14.0235	50.0944	36.866	60.0944	102.74	70.0944
	-0.02205	-1.463	-0.04236	-1.23	-0.04025	-2.82	-0.01828	-4.302	-0.04662	-5.55	-0.0595	-4.995																							0.09583	99.066	10.0958	34.767	20.0958	13.327	30.0958	1.5003	40.0958	14.025	50.0958	36.862	60.0958	102.74	70.0958
	-0.02299	-1.514	-0.04334	-1.25	-0.04116	-2.89	-0.0191	-4.437	-0.04743	-5.69	-0.06035	-5.103																							0.09722	99.056	10.0972	34.767	20.0972	13.3275	30.0972	1.4999	40.0972	14.025	50.0972	36.862	60.0972	102.738	70.0972
	-0.02391	-1.571	-0.04431	-1.27	-0.04205	-2.97	-0.01991	-4.582	-0.04826	-5.82	-0.06122	-5.213																							0.09861	99.054	10.0986	34.773	20.0986	13.328	30.0986	1.4999	40.0986	14.0255	50.0986	36.861	60.0986	102.736	70.0986
	-0.02483	-1.631	-0.04527	-1.3	-0.04296	-3.04	-0.02069	-4.744	-0.04906	-5.97	-0.06207	-5.328																							0.1	99.064	10.1	34.775	20.1	13.329	30.1	1.5009	40.1	14.024	50.1	36.863	60.1	102.728	70.1
	-0.02575	-1.691	-0.04626	-1.31	-0.04385	-3.12	-0.02149	-4.892	-0.04989	-6.1	-0.06291	-5.443																							0.10139	99.068	10.1014	34.782	20.1014	13.3305	30.1014	1.5023	40.1014	14.021	50.1014	36.861	60.1014	102.726	70.1014
	-0.02667	-1.751	-0.04722	-1.34	-0.04474	-3.2	-0.0223	-5.036	-0.0507	-6.24	-0.06376	-5.56																							0.10278	99.072	10.1028	34.785	20.1028	13.332	30.1028	1.5033	40.1028	14.018	50.1028	36.865	60.1028	102.712	70.1028
	-0.02758	-1.816	-0.04819	-1.36	-0.04564	-3.28	-0.0231	-5.185	-0.0515	-6.39	-0.06461	-5.684																							0.10417	99.06	10.1042	34.788	20.1042	13.3325	30.1042	1.5036	40.1042	14.016	50.1042	36.864	60.1042	102.706	70.1042
	-0.02849	-1.886	-0.04916	-1.38	-0.04654	-3.35	-0.0239	-5.335	-0.05232	-6.53	-0.06545	-5.802																							0.10556	99.056	10.1056	34.794	20.1056	13.333	30.1056	1.5033	40.1056	14.0155	50.1056	36.865	60.1056	102.702	70.1056
	-0.02939	-1.961	-0.05014	-1.4	-0.04742	-3.44	-0.0247	-5.488	-0.05312	-6.68	-0.06629	-5.935																							0.10694	99.05	10.1069	34.808	20.1069	13.3335	30.1069	1.503	40.1069	14.016	50.1069	36.864	60.1069	102.684	70.1069
	-0.03027	-2.05	-0.0511	-1.43	-0.04832	-3.52	-0.0255	-5.641	-0.05392	-6.83	-0.0671	-6.119																							0.10833	99.05	10.1083	34.819	20.1083	13.336	30.1083	1.5028	40.1083	14.0155	50.1083	36.863	60.1083	102.648	70.1083
	-0.03113	-2.16	-0.05206	-1.46	-0.04921	-3.6	-0.02628	-5.804	-0.05472	-6.98	-0.06786	-6.249																							0.10972	99.052	10.1097	34.819	20.1097	13.337	30.1097	1.5029	40.1097	14.0155	50.1097	36.861	60.1097	102.658	70.1097
	-0.03194	-2.303	-0.05302	-1.49	-0.05009	-3.69	-0.02707	-5.962	-0.05549	-7.15	-0.06869	-6.366																							0.11111	99.05	10.1111	34.821	20.1111	13.3395	30.1111	1.5035	40.1111	14.015	50.1111	36.858	60.1111	102.636	70.1111
	-0.03269	-2.49	-0.05398	-1.52	-0.05097	-3.78	-0.02785	-6.13	-0.05622	-7.35	-0.06953	-6.487																							0.1125	99.05	10.1125	34.822	20.1125	13.341	30.1125	1.5041	40.1125	14.014	50.1125	36.858	60.1125	102.658	70.1125
	-0.03338	-2.721	-0.05495	-1.54	-0.05185	-3.87	-0.02862	-6.297	-0.05703	-7.5	-0.07037	-6.612																							0.11389	99.04	10.1139	34.826	20.1139	13.3425	30.1139	1.5041	40.1139	14.014	50.1139	36.858	60.1139	102.656	70.1139
	-0.03403	-2.983	-0.05593	-1.56	-0.05273	-3.96	-0.0294	-6.465	-0.05783	-7.65	-0.07121	-6.737																							0.11528	99.044	10.1153	34.829	20.1153	13.343	30.1153	1.5041	40.1153	14.014	50.1153	36.856	60.1153	102.664	70.1153
	-0.03465	-3.267	-0.05689	-1.59	-0.05363	-4.04	-0.03017	-6.641	-0.05861	-7.81	-0.07204	-6.871																							0.11667	99.05	10.1167	34.832	20.1167	13.3445	30.1167	1.5042	40.1167	14.0145	50.1167	36.854	60.1167	102.664	70.1167
	-0.03526	-3.562	-0.05785	-1.62	-0.05449	-4.14	-0.03092	-6.83	-0.0594	-7.97	-0.07286	-7																							0.11806	99.066	10.1181	34.838	20.1181	13.3445	30.1181	1.5043	40.1181	14.0155	50.1181	36.846	60.1181	102.664	70.1181
	-0.03587	-3.86	-0.05879	-1.66	-0.05536	-4.24	-0.03168	-7.01	-0.06019	-8.13	-0.07369	-7.131																							0.11944	99.064	10.1194	34.84	20.1194	13.3445	30.1194	1.5044	40.1194	14.0155	50.1194	36.842	60.1194	102.664	70.1194
	-0.03648	-4.151	-0.05977	-1.68	-0.05624	-4.33	-0.03242	-7.201	-0.06096	-8.3	-0.07452	-7.269																							0.12083	99.064	10.1208	34.848	20.1208	13.345	30.1208	1.5049	40.1208	14.016	50.1208	36.839	60.1208	102.652	70.1208
	-0.0371	-4.435	-0.06073	-1.71	-0.05709	-4.44	-0.03318	-7.382	-0.06172	-8.48	-0.07533	-7.407																							0.12222	99.062	10.1222	34.857	20.1222	13.345	30.1222	1.5059	40.1222	14.0165	50.1222	36.842	60.1222	102.634	70.1222
	-0.03773	-4.716	-0.06169	-1.74	-0.05795	-4.55	-0.03392	-7.579	-0.0625	-8.65	-0.07614	-7.548																							0.12361	99.06	10.1236	34.864	20.1236	13.346	30.1236	1.5067	40.1236	14.0175	50.1236	36.837	60.1236	102.638	70.1236
	-0.03836	-4.99	-0.06265	-1.77	-0.05882	-4.65	-0.03466	-7.772	-0.06327	-8.82	-0.07696	-7.685																							0.125	99.054	10.125	34.867	20.125	13.345	30.125	1.5074	40.125	14.017	50.125	36.838	60.125	102.642	70.125
	-0.039	-5.264	-0.06359	-1.81	-0.05968	-4.75	-0.03541	-7.962	-0.06404	-8.99	-0.07777	-7.825																							0.12639	99.052	10.1264	34.874	20.1264	13.347	30.1264	1.5076	40.1264	14.017	50.1264	36.837	60.1264	102.656	70.1264
	-0.03964	-5.535	-0.06455	-1.84	-0.06055	-4.85	-0.03615	-8.155	-0.0648	-9.17	-0.07859	-7.974																							0.12778	99.054	10.1278	34.873	20.1278	13.3465	30.1278	1.5078	40.1278	14.0165	50.1278	36.843	60.1278	102.66	70.1278
	-0.04028	-5.807	-0.06551	-1.87	-0.0614	-4.96	-0.03688	-8.364	-0.06555	-9.36	-0.0794	-8.115																							0.12917	99.054	10.1292	34.88	20.1292	13.348	30.1292	1.5083	40.1292	14.015	50.1292	36.848	60.1292	102.66	70.1292
	-0.04091	-6.082	-0.06646	-1.91	-0.06226	-5.07	-0.0376	-8.573	-0.06631	-9.54	-0.0802	-8.276																							0.13056	99.054	10.1306	34.882	20.1306	13.3485	30.1306	1.5085	40.1306	14.015	50.1306	36.846	60.1306	102.656	70.1306
	-0.04155	-6.354	-0.06742	-1.94	-0.06312	-5.17	-0.03832	-8.784	-0.06707	-9.72	-0.08099	-8.429																							0.13194	99.05	10.1319	34.885	20.1319	13.351	30.1319	1.5094	40.1319	14.0145	50.1319	36.845	60.1319	102.66	70.1319
	-0.04219	-6.621	-0.06837	-1.98	-0.06398	-5.28	-0.03903	-8.998	-0.06783	-9.9	-0.08179	-8.577																							0.13333	99.048	10.1333	34.888	20.1333	13.353	30.1333	1.5096	40.1333	14.015	50.1333	36.84	60.1333	102.664	70.1333
	-0.04283	-6.892	-0.06933	-2.01	-0.06483	-5.39	-0.03973	-9.222	-0.06857	-10.1	-0.08259	-8.729																							0.13472	99.028	10.1347	34.89	20.1347	13.354	30.1347	1.5096	40.1347	14.015	50.1347	36.839	60.1347	102.668	70.1347
	-0.04347	-7.169	-0.07027	-2.05	-0.06569	-5.5	-0.04043	-9.451	-0.0693	-10.3	-0.08339	-8.883																							0.13611	99.024	10.1361	34.892	20.1361	13.3545	30.1361	1.5093	40.1361	14.014	50.1361	36.838	60.1361	102.644	70.1361
	-0.04409	-7.449	-0.07122	-2.09	-0.06653	-5.62	-0.04114	-9.669	-0.07004	-10.5	-0.08419	-9.034																							0.1375	99.02	10.1375	34.893	20.1375	13.3555	30.1375	1.5096	40.1375	14.0125	50.1375	36.84	60.1375	102.604	70.1375
	-0.04472	-7.726	-0.07217	-2.13	-0.06738	-5.73	-0.04184	-9.896	-0.0709	-10.6	-0.08499	-9.186																							0.13889	99.02	10.1389	34.899	20.1389	13.3565	30.1389	1.5098	40.1389	14.013	50.1389	36.837	60.1389	102.592	70.1389
	-0.04536	-8	-0.07311	-2.17	-0.06823	-5.84	-0.04254	-10.12	-0.07164	-10.8	-0.08578	-9.35																							0.14028	99.018	10.1403	34.909	20.1403	13.3565	30.1403	1.5105	40.1403	14.015	50.1403	36.837	60.1403	102.568	70.1403
	-0.04599	-8.278	-0.07406	-2.21	-0.06909	-5.95	-0.04325	-10.34	-0.07237	-11	-0.08656	-9.512																							0.14167	99.032	10.1417	34.914	20.1417	13.3565	30.1417	1.5106	40.1417	14.017	50.1417	36.836	60.1417	102.56	70.1417
	-0.04662	-8.559	-0.07502	-2.24	-0.06993	-6.07	-0.04393	-10.58	-0.0731	-11.2	-0.08735	-9.67																							0.14306	99.054	10.1431	34.914	20.1431	13.3585	30.1431	1.5107	40.1431	14.0165	50.1431	36.84	60.1431	102.564	70.1431
	-0.04725	-8.837	-0.07595	-2.29	-0.07077	-6.19	-0.04462	-10.81	-0.07384	-11.4	-0.08814	-9.828																							0.14444	99.056	10.1444	34.915	20.1444	13.361	30.1444	1.5107	40.1444	14.0165	50.1444	36.841	60.1444	102.562	70.1444
	-0.04788	-9.115	-0.0769	-2.33	-0.07161	-6.31	-0.04529	-11.06	-0.07457	-11.6	-0.08893	-9.992																							0.14583	99.056	10.1458	34.917	20.1458	13.3615	30.1458	1.5108	40.1458	14.016	50.1458	36.838	60.1458	102.578	70.1458
	-0.0485	-9.395	-0.07785	-2.37	-0.07243	-6.44	-0.04598	-11.29	-0.07531	-11.8	-0.08971	-10.16																							0.14722	99.056	10.1472	34.922	20.1472	13.362	30.1472	1.511	40.1472	14.015	50.1472	36.834	60.1472	102.572	70.1472
	-0.04913	-9.675	-0.07878	-2.42	-0.07328	-6.56	-0.04665	-11.54	-0.07604	-12	-0.09043	-10.32																							0.14861	99.048	10.1486	34.926	20.1486	13.3645	30.1486	1.5119	40.1486	14.015	50.1486	36.832	60.1486	102.584	70.1486
	-0.04975	-9.966	-0.07973	-2.46	-0.0741	-6.69	-0.04733	-11.78	-0.07677	-12.2	-0.0913	-10.49																							0.15	99.042	10.15	34.93	20.15	13.368	30.15	1.5121	40.15	14.0165	50.15	36.831	60.15	102.582	70.15
	-0.05037	-10.25	-0.08066	-2.51	-0.07493	-6.82	-0.04803	-12.01	-0.07738	-12.5	-0.09204	-10.66																							0.15139	99.038	10.1514	34.936	20.1514	13.3675	30.1514	1.5116	40.1514	14.019	50.1514	36.832	60.1514	102.582	70.1514
	-0.05101	-10.52	-0.08161	-2.55	-0.07577	-6.94	-0.04869	-12.26	-0.07811	-12.7	-0.09277	-10.83																							0.15278	99.036	10.1528	34.938	20.1528	13.3675	30.1528	1.5113	40.1528	14.0195	50.1528	36.827	60.1528	102.58	70.1528
	-0.05164	-10.8	-0.08254	-2.6	-0.0766	-7.07	-0.04936	-12.51	-0.07884	-12.9	-0.09364	-11																							0.15417	99.056	10.1542	34.942	20.1542	13.3665	30.1542	1.5115	40.1542	14.0195	50.1542	36.827	60.1542	102.58	70.1542
	-0.05226	-11.08	-0.08348	-2.65	-0.07741	-7.21	-0.05	-12.78	-0.07958	-13.1	-0.09437	-11.18																							0.15556	99.064	10.1556	34.944	20.1556	13.366	30.1556	1.5119	40.1556	14.0205	50.1556	36.826	60.1556	102.582	70.1556
	-0.05288	-11.37	-0.08441	-2.7	-0.07822	-7.35	-0.05066	-13.04	-0.08031	-13.3	-0.0951	-11.47																							0.15694	99.074	10.1569	34.945	20.1569	13.3655	30.1569	1.5126	40.1569	14.0205	50.1569	36.827	60.1569	102.582	70.1569
	-0.05351	-11.65	-0.08533	-2.76	-0.07904	-7.49	-0.05131	-13.3	-0.08105	-13.5	-0.09571	-11.67																							0.15833	99.066	10.1583	34.953	20.1583	13.367	30.1583	1.5136	40.1583	14.021	50.1583	36.826	60.1583	102.584	70.1583
	-0.05413	-11.93	-0.08626	-2.81	-0.07983	-7.65	-0.05197	-13.56	-0.08178	-13.7	-0.09644	-11.85																							0.15972	99.054	10.1597	34.965	20.1597	13.368	30.1597	1.5142	40.1597	14.021	50.1597	36.825	60.1597	102.576	70.1597
	-0.05477	-12.2	-0.0872	-2.86	-0.08065	-7.78	-0.05261	-13.83	-0.08238	-14	-0.09717	-12.03																							0.16111	99.052	10.1611	34.972	20.1611	13.367	30.1611	1.5143	40.1611	14.0225	50.1611	36.823	60.1611	102.582	70.1611
	-0.0554	-12.48	-0.08813	-2.91	-0.08145	-7.93	-0.05329	-14.07	-0.08311	-14.2	-0.09804	-12.19																							0.1625	99.048	10.1625	34.978	20.1625	13.367	30.1625	1.5145	40.1625	14.024	50.1625	36.823	60.1625	102.566	70.1625
	-0.05604	-12.75	-0.08905	-2.97	-0.08224	-8.09	-0.05391	-14.35	-0.08385	-14.4	-0.09877	-12.37																							0.16389	99.054	10.1639	34.979	20.1639	13.368	30.1639	1.515	40.1639	14.024	50.1639	36.823	60.1639	102.56	70.1639
	-0.05664	-13.05	-0.08997	-3.03	-0.08305	-8.23	-0.05456	-14.62	-0.08458	-14.6	-0.09951	-12.56																							0.16528	99.054	10.1653	34.981	20.1653	13.37	30.1653	1.5149	40.1653	14.024	50.1653	36.823	60.1653	102.54	70.1653
	-0.05727	-13.33	-0.09089	-3.09	-0.08385	-8.38	-0.05518	-14.9	-0.08532	-14.8	-0.10024	-12.74																							0.16667	99.06	10.1667	34.981	20.1667	13.372	30.1667	1.515	40.1667	14.0235	50.1667	36.823	60.1667	102.534	70.1667
	-0.0579	-13.61	-0.09181	-3.15	-0.08466	-8.53	-0.05582	-15.17	-0.08592	-15.1	-0.10111	-12.94																							0.16806	99.064	10.1681	34.989	20.1681	13.374	30.1681	1.5149	40.1681	14.022	50.1681	36.823	60.1681	102.534	70.1681
	-0.05851	-13.9	-0.09273	-3.21	-0.08546	-8.68	-0.05645	-15.45	-0.08665	-15.3	-0.10184	-13.13																							0.16944	99.07	10.1694	34.999	20.1694	13.375	30.1694	1.515	40.1694	14.023	50.1694	36.823	60.1694	102.54	70.1694
	-0.05914	-14.18	-0.09365	-3.27	-0.08626	-8.83	-0.05708	-15.73	-0.08739	-15.5	-0.10258	-13.32																							0.17083	99.072	10.1708	34.998	20.1708	13.3755	30.1708	1.5151	40.1708	14.0225	50.1708	36.823	60.1708	102.558	70.1708
	-0.05975	-14.47	-0.09457	-3.33	-0.08706	-8.98	-0.05771	-16.01	-0.08812	-15.7	-0.10331	-13.52																							0.17222	99.066	10.1722	34.999	20.1722	13.377	30.1722	1.5152	40.1722	14.024	50.1722	36.819	60.1722	102.572	70.1722
	-0.06037	-14.76	-0.09549	-3.39	-0.08782	-9.16	-0.05832	-16.3	-0.08872	-16	-0.10405	-13.7																							0.17361	99.064	10.1736	34.998	20.1736	13.3785	30.1736	1.515	40.1736	14.023	50.1736	36.818	60.1736	102.58	70.1736
	-0.06098	-15.05	-0.0964	-3.46	-0.0886	-9.32	-0.05895	-16.58	-0.08945	-16.2	-0.10478	-13.9																							0.175	99.062	10.175	35.001	20.175	13.3785	30.175	1.5145	40.175	14.0235	50.175	36.818	60.175	102.58	70.175
	-0.0616	-15.34	-0.09731	-3.53	-0.08939	-9.48	-0.05955	-16.88	-0.09006	-16.5	-0.10551	-14.1																							0.17639	99.07	10.1764	35.006	20.1764	13.377	30.1764	1.5146	40.1764	14.023	50.1764	36.821	60.1764	102.588	70.1764
	-0.06223	-15.62	-0.09821	-3.6	-0.09018	-9.64	-0.06018	-17.16	-0.09066	-16.8	-0.10625	-14.3																							0.17778	99.054	10.1778	35.009	20.1778	13.3765	30.1778	1.5146	40.1778	14.023	50.1778	36.819	60.1778	102.57	70.1778
	-0.06284	-15.91	-0.09912	-3.67	-0.09097	-9.8	-0.0608	-17.44	-0.09139	-17	-0.10698	-14.5																							0.17917	99.068	10.1792	35.014	20.1792	13.3775	30.1792	1.5152	40.1792	14.0225	50.1792	36.82	60.1792	102.576	70.1792
	-0.06345	-16.2	-0.10003	-3.74	-0.09175	-9.96	-0.06141	-17.74	-0.09199	-17.3	-0.10772	-14.71																							0.18056	99.066	10.1806	35.018	20.1806	13.379	30.1806	1.5159	40.1806	14.0225	50.1806	36.82	60.1806	102.568	70.1806
	-0.06407	-16.49	-0.10093	-3.81	-0.09257	-10.1	-0.06203	-18.02	-0.09273	-17.5	-0.10845	-14.91																							0.18194	99.072	10.1819	35.017	20.1819	13.381	30.1819	1.5167	40.1819	14.0225	50.1819	36.82	60.1819	102.572	70.1819
	-0.06468	-16.78	-0.10184	-3.88	-0.0933	-10.3	-0.06263	-18.32	-0.09333	-17.8	-0.10918	-15.12																							0.18333	99.064	10.1833	35.021	20.1833	13.3815	30.1833	1.5172	40.1833	14.0225	50.1833	36.823	60.1833	102.568	70.1833
	-0.0653	-17.07	-0.10273	-3.96	-0.09404	-10.5	-0.06324	-18.62	-0.09406	-18	-0.10992	-15.33																							0.18472	99.05	10.1847	35.018	20.1847	13.3835	30.1847	1.5172	40.1847	14.023	50.1847	36.822	60.1847	102.564	70.1847
	-0.06591	-17.36	-0.10363	-4.04	-0.0949	-10.6	-0.06384	-18.92	-0.09466	-18.3	-0.11065	-15.58																							0.18611	99.056	10.1861	35.019	20.1861	13.3825	30.1861	1.5173	40.1861	14.0215	50.1861	36.823	60.1861	102.548	70.1861
	-0.0665	-17.67	-0.10452	-4.12	-0.09564	-10.8	-0.06441	-19.24	-0.0954	-18.5	-0.11125	-15.91																							0.1875	99.048	10.1875	35.016	20.1875	13.3805	30.1875	1.5181	40.1875	14.021	50.1875	36.823	60.1875	102.548	70.1875
	-0.06709	-17.98	-0.1054	-4.21	-0.09637	-11	-0.06501	-19.54	-0.096	-18.8	-0.11185	-16.1																							0.18889	99.044	10.1889	35.017	20.1889	13.379	30.1889	1.5185	40.1889	14.0185	50.1889	36.823	60.1889	102.546	70.1889
	-0.06767	-18.29	-0.10631	-4.28	-0.0971	-11.2	-0.0656	-19.85	-0.09673	-19	-0.11259	-16.32																							0.19028	99.042	10.1903	35.016	20.1903	13.38	30.1903	1.5184	40.1903	14.019	50.1903	36.823	60.1903	102.548	70.1903
	-0.06829	-18.58	-0.1072	-4.36	-0.09784	-11.4	-0.06617	-20.17	-0.09733	-19.3	-0.11332	-16.53																							0.19167	99.038	10.1917	35.02	20.1917	13.3805	30.1917	1.5184	40.1917	14.019	50.1917	36.82	60.1917	102.556	70.1917
	-0.0689	-18.87	-0.10808	-4.45	-0.09871	-11.5	-0.06676	-20.48	-0.09807	-19.5	-0.11406	-16.75																							0.19306	99.036	10.1931	35.026	20.1931	13.3815	30.1931	1.5183	40.1931	14.02	50.1931	36.816	60.1931	102.552	70.1931
	-0.06953	-19.15	-0.10896	-4.54	-0.09944	-11.7	-0.06735	-20.79	-0.09867	-19.8	-0.11466	-16.97																							0.19444	99.032	10.1944	35.026	20.1944	13.3835	30.1944	1.5183	40.1944	14.0195	50.1944	36.812	60.1944	102.546	70.1944
	-0.07014	-19.44	-0.10983	-4.64	-0.10017	-11.9	-0.06791	-21.12	-0.09927	-20.1	-0.11539	-17.19																							0.19583	99.02	10.1958	35.029	20.1958	13.384	30.1958	1.5187	40.1958	14.02	50.1958	36.811	60.1958	102.542	70.1958
	-0.07075	-19.74	-0.11071	-4.73	-0.10091	-12.1	-0.06851	-21.42	-0.09987	-20.4	-0.11612	-17.41																							0.19722	99.014	10.1972	35.025	20.1972	13.387	30.1972	1.5193	40.1972	14.02	50.1972	36.812	60.1972	102.55	70.1972
	-0.07135	-20.04	-0.11159	-4.82	-0.10164	-12.3	-0.06906	-21.76	-0.10047	-20.7	-0.11686	-17.63																							0.19861	99.008	10.1986	35.031	20.1986	13.3865	30.1986	1.5195	40.1986	14.02	50.1986	36.815	60.1986	102.564	70.1986
	-0.07195	-20.34	-0.11246	-4.92	-0.10238	-12.5	-0.06966	-22.06	-0.1012	-20.9	-0.11759	-17.85																							0.2	99.004	10.2	35.027	20.2	13.3875	30.2	1.5195	40.2	14.0215	50.2	36.816	60.2	102.572	70.2
	-0.07255	-20.64	-0.11334	-5.01	-0.10311	-12.7	-0.07023	-22.38	-0.1018	-21.2	-0.11819	-18.08																							0.20139	99.016	10.2014	35.028	20.2014	13.3875	30.2014	1.5196	40.2014	14.0205	50.2014	36.816	60.2014	102.57	70.2014
	-0.07314	-20.95	-0.11422	-5.1	-0.10384	-12.9	-0.0708	-22.71	-0.10241	-21.5	-0.11893	-18.3																							0.20278	99.006	10.2028	35.027	20.2028	13.388	30.2028	1.5196	40.2028	14.021	50.2028	36.817	60.2028	102.548	70.2028
	-0.07375	-21.24	-0.11508	-5.2	-0.10458	-13.1	-0.07137	-23.03	-0.10301	-21.8	-0.11966	-18.52																							0.20417	99.014	10.2042	35.027	20.2042	13.389	30.2042	1.5197	40.2042	14.0205	50.2042	36.817	60.2042	102.524	70.2042
	-0.07437	-21.53	-0.11595	-5.3	-0.10531	-13.3	-0.07193	-23.36	-0.10361	-22.1	-0.1204	-18.75																							0.20556	99.006	10.2056	35.028	20.2056	13.3895	30.2056	1.5196	40.2056	14.0175	50.2056	36.817	60.2056	102.532	70.2056
	-0.07498	-21.82	-0.11682	-5.4	-0.10605	-13.5	-0.07249	-23.69	-0.10421	-22.4	-0.121	-18.98																							0.20694	98.992	10.2069	35.026	20.2069	13.391	30.2069	1.5196	40.2069	14.0125	50.2069	36.816	60.2069	102.536	70.2069
	-0.07561	-22.1	-0.11767	-5.51	-0.10678	-13.7	-0.07305	-24.02	-0.10494	-22.6	-0.12173	-19.22																							0.20833	98.972	10.2083	35.026	20.2083	13.391	30.2083	1.5196	40.2083	14.0125	50.2083	36.811	60.2083	102.54	70.2083
	-0.07623	-22.38	-0.11854	-5.61	-0.10751	-13.9	-0.07364	-24.33	-0.10554	-22.9	-0.12246	-19.6																							0.20972	98.974	10.2097	35.024	20.2097	13.39	30.2097	1.5195	40.2097	14.0125	50.2097	36.809	60.2097	102.54	70.2097
	-0.07685	-22.67	-0.11941	-5.71	-0.10825	-14.1	-0.07416	-24.69	-0.10614	-23.2	-0.12293	-19.88																							0.21111	98.976	10.2111	35.022	20.2111	13.3895	30.2111	1.52	40.2111	14.013	50.2111	36.811	60.2111	102.538	70.2111
	-0.07746	-22.96	-0.12027	-5.81	-0.10898	-14.3	-0.0747	-25.04	-0.10675	-23.5	-0.12353	-20.12																							0.2125	98.978	10.2125	35.023	20.2125	13.3895	30.2125	1.5208	40.2125	14.013	50.2125	36.811	60.2125	102.55	70.2125
	-0.07806	-23.26	-0.12111	-5.93	-0.10972	-14.5	-0.07524	-25.38	-0.10735	-23.8	-0.12427	-20.36																							0.21389	98.952	10.2139	35.022	20.2139	13.39	30.2139	1.5211	40.2139	14.0135	50.2139	36.815	60.2139	102.554	70.2139
	-0.07868	-23.55	-0.12197	-6.04	-0.11045	-14.7	-0.07581	-25.71	-0.10795	-24.1	-0.12487	-20.6																							0.21528	98.93	10.2153	35.028	20.2153	13.391	30.2153	1.5218	40.2153	14.0125	50.2153	36.82	60.2153	102.564	70.2153
	-0.07929	-23.84	-0.12281	-6.16	-0.11118	-14.9	-0.07637	-26.04	-0.10855	-24.4	-0.1256	-20.83																							0.21667	98.94	10.2167	35.023	20.2167	13.392	30.2167	1.5221	40.2167	14.011	50.2167	36.819	60.2167	102.56	70.2167
	-0.07989	-24.14	-0.12363	-6.29	-0.11178	-15.2	-0.07691	-26.38	-0.10915	-24.7	-0.12634	-21.07																							0.21806	98.94	10.2181	35.032	20.2181	13.393	30.2181	1.5223	40.2181	14.011	50.2181	36.814	60.2181	102.558	70.2181
	-0.08049	-24.44	-0.12449	-6.4	-0.11252	-15.4	-0.07746	-26.72	-0.10975	-25	-0.12694	-21.31																							0.21944	98.942	10.2194	35.025	20.2194	13.3935	30.2194	1.5222	40.2194	14.01	50.2194	36.809	60.2194	102.556	70.2194
	-0.0811	-24.74	-0.12534	-6.51	-0.11325	-15.6	-0.078	-27.07	-0.11035	-25.3	-0.12767	-21.55																							0.22083	98.942	10.2208	35.029	20.2208	13.395	30.2208	1.5224	40.2208	14.0095	50.2208	36.811	60.2208	102.556	70.2208
	-0.08166	-25.07	-0.12617	-6.64	-0.11399	-15.8	-0.07853	-27.42	-0.11095	-25.6	-0.12827	-21.8																							0.22222	98.934	10.2222	35.029	20.2222	13.3955	30.2222	1.5223	40.2222	14.009	50.2222	36.813	60.2222	102.556	70.2222
	-0.08227	-25.36	-0.12701	-6.76	-0.11472	-16	-0.07905	-27.78	-0.11169	-25.8	-0.12901	-22.03																							0.22361	98.902	10.2236	35.032	20.2236	13.397	30.2236	1.5223	40.2236	14.0085	50.2236	36.813	60.2236	102.534	70.2236
	-0.08287	-25.66	-0.12784	-6.89	-0.11532	-16.3	-0.07959	-28.13	-0.11229	-26.1	-0.12974	-22.28																							0.225	98.89	10.225	35.035	20.225	13.3965	30.225	1.5216	40.225	14.0065	50.225	36.808	60.225	102.548	70.225
	-0.08346	-25.97	-0.12866	-7.02	-0.11606	-16.5	-0.08012	-28.48	-0.11289	-26.4	-0.13034	-22.53																							0.22639	98.9	10.2264	35.036	20.2264	13.397	30.2264	1.5211	40.2264	14.005	50.2264	36.8	60.2264	102.54	70.2264
	-0.08403	-26.29	-0.12948	-7.16	-0.11679	-16.7	-0.08063	-28.85	-0.11336	-26.8	-0.13108	-22.84																							0.22778	98.92	10.2278	35.038	20.2278	13.397	30.2278	1.5209	40.2278	14.005	50.2278	36.797	60.2278	102.544	70.2278
	-0.08466	-26.57	-0.1303	-7.29	-0.11739	-17	-0.08115	-29.21	-0.11396	-27.1	-0.13168	-23.27																							0.22917	98.928	10.2292	35.042	20.2292	13.3975	30.2292	1.5211	40.2292	14.005	50.2292	36.798	60.2292	102.542	70.2292
	-0.08526	-26.87	-0.13114	-7.41	-0.11812	-17.2	-0.08166	-29.58	-0.11456	-27.4	-0.13201	-23.52																							0.23056	98.92	10.2306	35.04	20.2306	13.398	30.2306	1.5218	40.2306	14.0055	50.2306	36.804	60.2306	102.534	70.2306
	-0.08586	-27.17	-0.13196	-7.55	-0.11886	-17.4	-0.08218	-29.94	-0.11503	-27.8	-0.13275	-23.77																							0.23194	98.908	10.2319	35.049	20.2319	13.4	30.2319	1.523	40.2319	14.0055	50.2319	36.806	60.2319	102.528	70.2319
	-0.08648	-27.46	-0.13277	-7.69	-0.11959	-17.6	-0.0827	-30.3	-0.11563	-28.1	-0.13335	-24.03																							0.23333	98.906	10.2333	35.039	20.2333	13.401	30.2333	1.5239	40.2333	14.0055	50.2333	36.807	60.2333	102.524	70.2333
	-0.08711	-27.74	-0.13359	-7.83	-0.12019	-17.9	-0.08322	-30.66	-0.11636	-28.3	-0.13408	-24.29																							0.23472	98.898	10.2347	35.042	20.2347	13.4025	30.2347	1.5242	40.2347	14.0065	50.2347	36.808	60.2347	102.528	70.2347
	-0.08772	-28.03	-0.1344	-7.97	-0.12093	-18.1	-0.08374	-31.02	-0.11696	-28.6	-0.13468	-24.54																							0.23611	98.91	10.2361	35.04	20.2361	13.4035	30.2361	1.524	40.2361	14.007	50.2361	36.809	60.2361	102.528	70.2361
	-0.08831	-28.34	-0.13521	-8.11	-0.12153	-18.4	-0.08424	-31.4	-0.11756	-28.9	-0.13542	-24.8																							0.2375	98.912	10.2375	35.043	20.2375	13.403	30.2375	1.524	40.2375	14.0055	50.2375	36.807	60.2375	102.526	70.2375
	-0.08888	-28.66	-0.13601	-8.26	-0.12226	-18.6	-0.08476	-31.76	-0.11816	-29.2	-0.13602	-25.05																							0.23889	98.93	10.2389	35.05	20.2389	13.402	30.2389	1.5242	40.2389	14.0055	50.2389	36.803	60.2389	102.52	70.2389
	-0.0895	-28.95	-0.13681	-8.41	-0.12286	-18.9	-0.08527	-32.13	-0.11863	-29.6	-0.13662	-25.31																							0.24028	98.93	10.2403	35.047	20.2403	13.4015	30.2403	1.5243	40.2403	14.005	50.2403	36.803	60.2403	102.522	70.2403
	-0.0901	-29.25	-0.13762	-8.56	-0.1236	-19.1	-0.08574	-32.53	-0.11923	-29.9	-0.13735	-25.56																							0.24167	98.926	10.2417	35.048	20.2417	13.4015	30.2417	1.5241	40.2417	14.0045	50.2417	36.803	60.2417	102.526	70.2417
	-0.09065	-29.59	-0.13842	-8.71	-0.12433	-19.3	-0.08622	-32.92	-0.1197	-30.3	-0.13795	-25.82																							0.24306	98.914	10.2431	35.044	20.2431	13.4015	30.2431	1.5235	40.2431	14.004	50.2431	36.803	60.2431	102.532	70.2431
	-0.09123	-29.9	-0.13919	-8.88	-0.12493	-19.6	-0.08671	-33.3	-0.1203	-30.6	-0.13869	-26.24																							0.24444	98.916	10.2444	35.044	20.2444	13.4005	30.2444	1.5232	40.2444	14.0035	50.2444	36.803	60.2444	102.53	70.2444
	-0.09178	-30.24	-0.13995	-9.06	-0.12567	-19.8	-0.08719	-33.69	-0.12077	-31	-0.13915	-26.63																							0.24583	98.916	10.2458	35.043	20.2458	13.4015	30.2458	1.5234	40.2458	14.0035	50.2458	36.803	60.2458	102.514	70.2458
	-0.09237	-30.55	-0.14074	-9.22	-0.12627	-20.1	-0.08775	-34.02	-0.1215	-31.2	-0.13962	-26.88																							0.24722	98.916	10.2472	35.043	20.2472	13.4035	30.2472	1.5235	40.2472	14.002	50.2472	36.803	60.2472	102.496	70.2472
	-0.09297	-30.85	-0.14152	-9.38	-0.12687	-20.4	-0.08821	-34.43	-0.12211	-31.5	-0.14022	-27.14																							0.24861	98.908	10.2486	35.042	20.2486	13.4045	30.2486	1.5236	40.2486	14.0025	50.2486	36.799	60.2486	102.49	70.2486
	-0.0936	-31.13	-0.14231	-9.54	-0.1276	-20.6	-0.08869	-34.82	-0.12271	-31.8	-0.14096	-27.4																							0.25	98.904	10.25	35.042	20.25	13.4035	30.25	1.5242	40.25	14.001	50.25	36.794	60.25	102.492	70.25
	-0.0942	-31.43	-0.14309	-9.71	-0.1282	-20.9	-0.08918	-35.2	-0.12317	-32.2	-0.14156	-27.67																							0.25139	98.928	10.2514	35.044	20.2514	13.403	30.2514	1.5251	40.2514	14.002	50.2514	36.795	60.2514	102.49	70.2514
	-0.09481	-31.72	-0.14387	-9.87	-0.1288	-21.2	-0.08968	-35.58	-0.12364	-32.6	-0.14216	-27.93																							0.25278	98.942	10.2528	35.044	20.2528	13.4025	30.2528	1.5255	40.2528	14.002	50.2528	36.797	60.2528	102.508	70.2528
	-0.09543	-32.01	-0.1447	-10	-0.12954	-21.4	-0.09019	-35.95	-0.12424	-32.9	-0.14289	-28.22																							0.25417	98.934	10.2542	35.046	20.2542	13.4025	30.2542	1.5259	40.2542	14.003	50.2542	36.802	60.2542	102.534	70.2542
	-0.09604	-32.3	-0.14543	-10.2	-0.13014	-21.7	-0.09065	-36.35	-0.12471	-33.3	-0.14349	-28.49																							0.25556	98.93	10.2556	35.049	20.2556	13.404	30.2556	1.5258	40.2556	14.0025	50.2556	36.8	60.2556	102.548	70.2556
	-0.09667	-32.58	-0.14617	-10.4	-0.13087	-21.9	-0.09115	-36.73	-0.12518	-33.7	-0.1441	-28.75																							0.25694	98.914	10.2569	35.052	20.2569	13.405	30.2569	1.5256	40.2569	14.0025	50.2569	36.799	60.2569	102.542	70.2569
	-0.09727	-32.88	-0.1469	-10.6	-0.13147	-22.2	-0.09164	-37.11	-0.12591	-33.9	-0.1447	-29.1																							0.25833	98.892	10.2583	35.053	20.2583	13.406	30.2583	1.5255	40.2583	14.001	50.2583	36.796	60.2583	102.542	70.2583
	-0.09786	-33.19	-0.14764	-10.8	-0.13208	-22.5	-0.09211	-37.51	-0.12651	-34.2	-0.1453	-29.61																							0.25972	98.896	10.2597	35.053	20.2597	13.4065	30.2597	1.5258	40.2597	14.001	50.2597	36.792	60.2597	102.534	70.2597
	-0.09847	-33.48	-0.1485	-10.9	-0.13281	-22.7	-0.09262	-37.88	-0.12698	-34.6	-0.14563	-29.88																							0.26111	98.898	10.2611	35.054	20.2611	13.4085	30.2611	1.5264	40.2611	14.002	50.2611	36.792	60.2611	102.536	70.2611
	-0.09909	-33.77	-0.14924	-11.1	-0.13341	-23	-0.09311	-38.26	-0.12745	-35	-0.14623	-30.15																							0.2625	98.898	10.2625	35.055	20.2625	13.411	30.2625	1.5266	40.2625	14.003	50.2625	36.792	60.2625	102.54	70.2625
	-0.09971	-34.05	-0.14997	-11.3	-0.13401	-23.3	-0.09362	-38.63	-0.12805	-35.3	-0.14683	-30.42																							0.26389	98.896	10.2639	35.057	20.2639	13.411	30.2639	1.5269	40.2639	14.003	50.2639	36.793	60.2639	102.542	70.2639
	-0.10029	-34.37	-0.15071	-11.5	-0.13461	-23.6	-0.09408	-39.04	-0.12852	-35.7	-0.14757	-30.7																							0.26528	98.896	10.2653	35.06	20.2653	13.4105	30.2653	1.5268	40.2653	14.003	50.2653	36.793	60.2653	102.552	70.2653
	-0.10088	-34.68	-0.15144	-11.7	-0.13535	-23.8	-0.09457	-39.42	-0.12899	-36.1	-0.14817	-30.98																							0.26667	98.912	10.2667	35.059	20.2667	13.41	30.2667	1.5271	40.2667	14.003	50.2667	36.793	60.2667	102.54	70.2667
	-0.10142	-35.02	-0.15217	-11.9	-0.13595	-24.1	-0.09504	-39.82	-0.12959	-36.4	-0.14877	-31.25																							0.26806	98.94	10.2681	35.058	20.2681	13.4095	30.2681	1.5274	40.2681	14.002	50.2681	36.792	60.2681	102.54	70.2681
	-0.10206	-35.29	-0.15291	-12.1	-0.13655	-24.4	-0.09552	-40.21	-0.13019	-36.7	-0.14937	-31.52																							0.26944	98.956	10.2694	35.057	20.2694	13.409	30.2694	1.528	40.2694	14.002	50.2694	36.791	60.2694	102.536	70.2694
	-0.10265	-35.6	-0.15364	-12.3	-0.13715	-24.7	-0.09599	-40.61	-0.13079	-37	-0.15011	-31.83																							0.27083	98.952	10.2708	35.057	20.2708	13.408	30.2708	1.528	40.2708	14.0005	50.2708	36.79	60.2708	102.556	70.2708
	-0.10325	-35.9	-0.15438	-12.5	-0.13775	-25	-0.09644	-41.02	-0.13113	-37.5	-0.15071	-32.4																							0.27222	98.938	10.2722	35.062	20.2722	13.408	30.2722	1.528	40.2722	14.001	50.2722	36.789	60.2722	102.562	70.2722
	-0.10379	-36.25	-0.15511	-12.7	-0.13835	-25.3	-0.09682	-41.49	-0.13159	-37.9	-0.15091	-32.71																							0.27361	98.918	10.2736	35.066	20.2736	13.409	30.2736	1.5277	40.2736	13.9995	50.2736	36.792	60.2736	102.552	70.2736
	-0.10428	-36.63	-0.15584	-12.9	-0.13895	-25.6	-0.09726	-41.91	-0.13219	-38.2	-0.15151	-32.98																							0.275	98.922	10.275	35.067	20.275	13.41	30.275	1.5279	40.275	14	50.275	36.792	60.275	102.548	70.275
	-0.1049	-36.92	-0.15658	-13.1	-0.13955	-25.9	-0.09771	-42.32	-0.13266	-38.6	-0.15211	-33.25																							0.27639	98.916	10.2764	35.069	20.2764	13.4105	30.2764	1.5276	40.2764	13.9995	50.2764	36.793	60.2764	102.552	70.2764
	-0.10551	-37.21	-0.15731	-13.3	-0.14015	-26.2	-0.09818	-42.72	-0.13326	-38.9	-0.15271	-33.54																							0.27778	98.92	10.2778	35.072	20.2778	13.4105	30.2778	1.528	40.2778	14.0005	50.2778	36.794	60.2778	102.568	70.2778
	-0.10606	-37.55	-0.15791	-13.6	-0.14076	-26.5	-0.09858	-43.17	-0.13373	-39.3	-0.15345	-33.82																							0.27917	98.916	10.2792	35.072	20.2792	13.412	30.2792	1.528	40.2792	14.0015	50.2792	36.794	60.2792	102.576	70.2792
	-0.10669	-37.83	-0.15865	-13.8	-0.14136	-26.8	-0.09904	-43.58	-0.13433	-39.6	-0.15405	-34.11																							0.28056	98.918	10.2806	35.074	20.2806	13.4135	30.2806	1.5283	40.2806	14.0015	50.2806	36.795	60.2806	102.578	70.2806
	-0.10729	-38.13	-0.15938	-14	-0.14196	-27.1	-0.09949	-43.99	-0.13467	-40.1	-0.15465	-34.38																							0.28194	98.916	10.2819	35.077	20.2819	13.4145	30.2819	1.5288	40.2819	14	50.2819	36.794	60.2819	102.574	70.2819
	-0.10789	-38.43	-0.16011	-14.2	-0.14269	-27.3	-0.09992	-44.42	-0.13527	-40.4	-0.15525	-34.85																							0.28333	98.904	10.2833	35.083	20.2833	13.415	30.2833	1.529	40.2833	14	50.2833	36.791	60.2833	102.566	70.2833
	-0.1085	-38.72	-0.16072	-14.5	-0.14329	-27.6	-0.1004	-44.81	-0.13574	-40.8	-0.15558	-35.31																							0.28472	98.9	10.2847	35.083	20.2847	13.4155	30.2847	1.5293	40.2847	13.9995	50.2847	36.79	60.2847	102.56	70.2847
	-0.10912	-39.01	-0.16145	-14.7	-0.14389	-27.9	-0.10088	-45.2	-0.1362	-41.2	-0.15605	-35.59																							0.28611	98.914	10.2861	35.085	20.2861	13.4135	30.2861	1.5295	40.2861	13.9995	50.2861	36.79	60.2861	102.554	70.2861
	-0.10973	-39.3	-0.16218	-14.9	-0.14449	-28.2	-0.10137	-45.59	-0.13681	-41.5	-0.15665	-35.92																							0.2875	98.916	10.2875	35.081	20.2875	13.412	30.2875	1.5302	40.2875	13.9995	50.2875	36.79	60.2875	102.56	70.2875
	-0.11032	-39.61	-0.16278	-15.2	-0.14496	-28.6	-0.10181	-46.01	-0.13741	-41.8	-0.15725	-36.21																							0.28889	98.908	10.2889	35.081	20.2889	13.412	30.2889	1.5301	40.2889	13.9995	50.2889	36.79	60.2889	102.556	70.2889
	-0.11093	-39.9	-0.16352	-15.4	-0.14556	-28.9	-0.10226	-46.42	-0.13774	-42.3	-0.15785	-36.5																							0.29028	98.908	10.2903	35.079	20.2903	13.412	30.2903	1.53	40.2903	14	50.2903	36.791	60.2903	102.56	70.2903
	-0.11152	-40.21	-0.16425	-15.6	-0.14616	-29.2	-0.10262	-46.9	-0.13821	-42.7	-0.15846	-36.79																							0.29167	98.904	10.2917	35.079	20.2917	13.412	30.2917	1.5293	40.2917	13.9995	50.2917	36.791	60.2917	102.568	70.2917
	-0.11206	-40.56	-0.16485	-15.9	-0.14677	-29.5	-0.10305	-47.33	-0.13868	-43.1	-0.15906	-37.07																							0.29306	98.912	10.2931	35.08	20.2931	13.413	30.2931	1.529	40.2931	13.9995	50.2931	36.791	60.2931	102.572	70.2931
	-0.11259	-40.91	-0.16559	-16.1	-0.14737	-29.8	-0.10349	-47.75	-0.13915	-43.5	-0.15966	-37.62																							0.29444	98.914	10.2944	35.078	20.2944	13.415	30.2944	1.5291	40.2944	13.9975	50.2944	36.789	60.2944	102.566	70.2944
	-0.11311	-41.27	-0.16619	-16.4	-0.14797	-30.1	-0.10388	-48.21	-0.13988	-43.7	-0.15999	-38.05																							0.29583	98.916	10.2958	35.078	20.2958	13.4155	30.2958	1.5292	40.2958	13.9955	50.2958	36.786	60.2958	102.56	70.2958
	-0.11366	-41.61	-0.16692	-16.6	-0.14857	-30.4	-0.1043	-48.65	-0.14035	-44.1	-0.16033	-38.33																							0.29722	98.904	10.2972	35.077	20.2972	13.416	30.2972	1.5294	40.2972	13.9955	50.2972	36.785	60.2972	102.558	70.2972
	-0.11422	-41.94	-0.16752	-16.9	-0.14917	-30.7	-0.10471	-49.09	-0.14082	-44.5	-0.16106	-38.62																							0.29861	98.88	10.2986	35.078	20.2986	13.4165	30.2986	1.5295	40.2986	13.9965	50.2986	36.784	60.2986	102.55	70.2986
	-0.11479	-42.26	-0.16826	-17.1	-0.14964	-31.1	-0.10515	-49.51	-0.14128	-44.9	-0.16166	-38.91																							0.3	98.878	10.3	35.081	20.3	13.4165	30.3	1.5294	40.3	13.9975	50.3	36.787	60.3	102.548	70.3
	-0.11544	-42.53	-0.16886	-17.4	-0.15024	-31.4	-0.10562	-49.91	-0.14162	-45.4	-0.16226	-39.19																							0.30139	98.872	10.3014	35.082	20.3014	13.4175	30.3014	1.5292	40.3014	13.9985	50.3014	36.788	60.3014	102.542	70.3014
	-0.11604	-42.83	-0.16959	-17.6	-0.15084	-31.7	-0.10615	-50.26	-0.14222	-45.7	-0.16286	-39.48																							0.30278	98.882	10.3028	35.085	20.3028	13.419	30.3028	1.5293	40.3028	14	50.3028	36.787	60.3028	102.548	70.3028
	-0.11661	-43.15	-0.17019	-17.9	-0.15144	-32	-0.10657	-50.7	-0.14282	-46	-0.16347	-39.93																							0.30417	98.884	10.3042	35.088	20.3042	13.4185	30.3042	1.5293	40.3042	14.0005	50.3042	36.782	60.3042	102.554	70.3042
	-0.1172	-43.46	-0.17093	-18.1	-0.15191	-32.4	-0.10708	-51.07	-0.14329	-46.4	-0.16393	-40.5																							0.30556	98.898	10.3056	35.089	20.3056	13.419	30.3056	1.5294	40.3056	14.002	50.3056	36.777	60.3056	102.572	70.3056
	-0.11773	-43.81	-0.17153	-18.4	-0.15251	-32.7	-0.10754	-51.47	-0.14362	-46.9	-0.16414	-40.79																							0.30694	98.91	10.3069	35.089	20.3069	13.42	30.3069	1.5298	40.3069	14.002	50.3069	36.778	60.3069	102.566	70.3069
	-0.11833	-44.11	-0.17213	-18.7	-0.15311	-33	-0.10796	-51.91	-0.14409	-47.3	-0.16474	-41.09																							0.30833	98.914	10.3083	35.086	20.3083	13.4215	30.3083	1.5303	40.3083	14.0025	50.3083	36.779	60.3083	102.572	70.3083
	-0.11896	-44.39	-0.17286	-18.9	-0.15371	-33.3	-0.10829	-52.41	-0.14443	-47.8	-0.16534	-41.38																							0.30972	98.912	10.3097	35.085	20.3097	13.421	30.3097	1.5301	40.3097	14.0015	50.3097	36.78	60.3097	102.566	70.3097
	-0.11958	-44.68	-0.17346	-19.2	-0.15418	-33.7	-0.10868	-52.87	-0.14503	-48.1	-0.16594	-41.67																							0.31111	98.91	10.3111	35.084	20.3111	13.423	30.3111	1.5302	40.3111	14.0025	50.3111	36.783	60.3111	102.57	70.3111
	-0.12011	-45.03	-0.17407	-19.5	-0.15478	-34	-0.1091	-53.31	-0.14563	-48.4	-0.16654	-41.96																							0.3125	98.91	10.3125	35.084	20.3125	13.4215	30.3125	1.5304	40.3125	14.0025	50.3125	36.781	60.3125	102.57	70.3125
	-0.12063	-45.39	-0.17467	-19.8	-0.15538	-34.3	-0.10954	-53.73	-0.14596	-48.9	-0.16714	-42.46																							0.31389	98.908	10.3139	35.084	20.3139	13.4215	30.3139	1.5309	40.3139	14.004	50.3139	36.784	60.3139	102.572	70.3139
	-0.12119	-45.72	-0.17527	-20.1	-0.15585	-34.7	-0.10993	-54.19	-0.14643	-49.3	-0.16748	-42.98																							0.31528	98.91	10.3153	35.084	20.3153	13.42	30.3153	1.531	40.3153	14.004	50.3153	36.784	60.3153	102.558	70.3153
	-0.12181	-46.01	-0.176	-20.3	-0.15645	-35	-0.11034	-54.63	-0.1469	-49.7	-0.16781	-43.27																							0.31667	98.906	10.3167	35.089	20.3167	13.42	30.3167	1.531	40.3167	14.004	50.3167	36.788	60.3167	102.552	70.3167
	-0.12242	-46.3	-0.1766	-20.6	-0.15692	-35.4	-0.11076	-55.07	-0.14737	-50.1	-0.16841	-43.56																							0.31806	98.906	10.3181	35.104	20.3181	13.4205	30.3181	1.5309	40.3181	14.0025	50.3181	36.788	60.3181	102.546	70.3181
	-0.12301	-46.61	-0.1772	-20.9	-0.15752	-35.7	-0.11119	-55.5	-0.14797	-50.4	-0.16901	-43.84																							0.31944	98.9	10.3194	35.105	20.3194	13.4215	30.3194	1.531	40.3194	14.003	50.3194	36.789	60.3194	102.55	70.3194
	-0.12361	-46.91	-0.1778	-21.2	-0.15799	-36.1	-0.11155	-55.98	-0.1483	-50.9	-0.16975	-44.13																							0.32083	98.896	10.3208	35.113	20.3208	13.424	30.3208	1.531	40.3208	14.0025	50.3208	36.789	60.3208	102.548	70.3208
	-0.12424	-47.19	-0.17841	-21.5	-0.15859	-36.4	-0.11195	-56.43	-0.14877	-51.3	-0.17035	-44.45																							0.32222	98.886	10.3222	35.116	20.3222	13.426	30.3222	1.5312	40.3222	14.003	50.3222	36.789	60.3222	102.55	70.3222
	-0.12485	-47.48	-0.17901	-21.8	-0.15906	-36.8	-0.11235	-56.88	-0.14924	-51.7	-0.17082	-45.12																							0.32361	98.88	10.3236	35.12	20.3236	13.4255	30.3236	1.532	40.3236	14.003	50.3236	36.785	60.3236	102.55	70.3236
	-0.12539	-47.83	-0.17974	-22	-0.15966	-37.1	-0.11276	-57.32	-0.14957	-52.2	-0.17102	-45.46																							0.325	98.868	10.325	35.119	20.325	13.4255	30.325	1.5325	40.325	14.003	50.325	36.778	60.325	102.546	70.325
	-0.12599	-48.13	-0.18021	-22.4	-0.16013	-37.5	-0.11321	-57.74	-0.15018	-52.5	-0.17149	-45.77																							0.32639	98.878	10.3264	35.119	20.3264	13.426	30.3264	1.5328	40.3264	14.004	50.3264	36.78	60.3264	102.536	70.3264
	-0.12657	-48.44	-0.18081	-22.7	-0.16073	-37.8	-0.11365	-58.16	-0.15064	-52.9	-0.17209	-46.06																							0.32778	98.87	10.3278	35.123	20.3278	13.4265	30.3278	1.5331	40.3278	14.005	50.3278	36.779	60.3278	102.508	70.3278
	-0.12716	-48.75	-0.18141	-23	-0.16133	-38.1	-0.11401	-58.64	-0.15111	-53.3	-0.17269	-46.35																							0.32917	98.872	10.3292	35.13	20.3292	13.427	30.3292	1.5339	40.3292	14.0055	50.3292	36.782	60.3292	102.484	70.3292
	-0.12775	-49.06	-0.18201	-23.3	-0.1618	-38.5	-0.11441	-59.09	-0.15145	-53.8	-0.17329	-46.65																							0.33056	98.87	10.3306	35.133	20.3306	13.4275	30.3306	1.5338	40.3306	14.005	50.3306	36.782	60.3306	102.488	70.3306
	-0.12835	-49.36	-0.18275	-23.5	-0.16226	-38.9	-0.11484	-59.52	-0.15191	-54.2	-0.17389	-47.31																							0.33194	98.866	10.3319	35.138	20.3319	13.429	30.3319	1.5335	40.3319	14.005	50.3319	36.783	60.3319	102.496	70.3319
	-0.12897	-49.65	-0.18321	-23.9	-0.16286	-39.2	-0.11523	-59.98	-0.15252	-54.5	-0.17409	-47.71																							0.33333	98.856	10.3333	35.139	20.3333	13.4285	30.3333	1.5332	40.3333	14.0045	50.3333	36.785	60.3333	102.502	70.3333
	-0.12958	-49.94	-0.18381	-24.2	-0.16333	-39.6	-0.11565	-60.41	-0.15298	-54.9	-0.17456	-48.01																							0.33472	98.85	10.3347	35.141	20.3347	13.429	30.3347	1.5334	40.3347	14.006	50.3347	36.786	60.3347	102.496	70.3347
	-0.13006	-50.33	-0.18442	-24.5	-0.1638	-40	-0.11602	-60.89	-0.15332	-55.4	-0.17516	-48.31																							0.33611	98.84	10.3361	35.142	20.3361	13.428	30.3361	1.5338	40.3361	14.005	50.3361	36.786	60.3361	102.488	70.3361
	-0.13061	-50.67	-0.18502	-24.8	-0.1644	-40.3	-0.11638	-61.37	-0.15365	-55.9	-0.17576	-48.6																							0.3375	98.85	10.3375	35.152	20.3375	13.429	30.3375	1.5339	40.3375	14.0055	50.3375	36.783	60.3375	102.472	70.3375
	-0.13114	-51.02	-0.18562	-25.1	-0.16487	-40.7	-0.1167	-61.88	-0.15412	-56.3	-0.17636	-48.91																							0.33889	98.854	10.3389	35.164	20.3389	13.429	30.3389	1.5336	40.3389	14.0055	50.3389	36.775	60.3389	102.46	70.3389
	-0.13162	-51.41	-0.18622	-25.4	-0.16534	-41.1	-0.1171	-62.33	-0.15472	-56.6	-0.17696	-49.61																							0.34028	98.868	10.3403	35.167	20.3403	13.429	30.3403	1.5335	40.3403	14.0055	50.3403	36.774	60.3403	102.456	70.3403
	-0.13217	-51.75	-0.18669	-25.8	-0.16594	-41.4	-0.11744	-62.83	-0.15506	-57.1	-0.17703	-49.99																							0.34167	98.866	10.3417	35.169	20.3417	13.429	30.3417	1.5337	40.3417	14.0055	50.3417	36.776	60.3417	102.458	70.3417
	-0.13271	-52.1	-0.18729	-26.1	-0.16641	-41.8	-0.11776	-63.34	-0.15553	-57.5	-0.1775	-50.28																							0.34306	98.858	10.3431	35.169	20.3431	13.43	30.3431	1.5344	40.3431	14.0055	50.3431	36.776	60.3431	102.46	70.3431
	-0.13319	-52.49	-0.18789	-26.4	-0.16687	-42.2	-0.11813	-63.81	-0.15586	-58	-0.1781	-50.58																							0.34444	98.854	10.3444	35.165	20.3444	13.4315	30.3444	1.5347	40.3444	14.006	50.3444	36.778	60.3444	102.484	70.3444
	-0.13375	-52.82	-0.18849	-26.7	-0.16748	-42.5	-0.11853	-64.26	-0.15646	-58.3	-0.1787	-50.86																							0.34583	98.85	10.3458	35.163	20.3458	13.432	30.3458	1.5344	40.3458	14.007	50.3458	36.778	60.3458	102.478	70.3458
	-0.13434	-53.13	-0.18896	-27.1	-0.16794	-42.9	-0.11888	-64.75	-0.1568	-58.8	-0.1793	-51.37																							0.34722	98.866	10.3472	35.165	20.3472	13.433	30.3472	1.5332	40.3472	14.008	50.3472	36.779	60.3472	102.482	70.3472
	-0.13496	-53.41	-0.18956	-27.4	-0.16841	-43.3	-0.1193	-65.19	-0.15713	-59.3	-0.17964	-52.01																							0.34861	98.854	10.3486	35.165	20.3486	13.4345	30.3486	1.5321	40.3486	14.0085	50.3486	36.779	60.3486	102.478	70.3486
	-0.1355	-53.76	-0.19016	-27.7	-0.16901	-43.6	-0.11971	-65.63	-0.1576	-59.7	-0.17984	-52.31																							0.35	98.872	10.35	35.169	20.35	13.4345	30.35	1.5324	40.35	14.0085	50.35	36.776	60.35	102.478	70.35
	-0.13603	-54.11	-0.19076	-28	-0.16948	-44	-0.12009	-66.1	-0.15807	-60.1	-0.18044	-52.59																							0.35139	98.858	10.3514	35.171	20.3514	13.4345	30.3514	1.5334	40.3514	14.009	50.3514	36.772	60.3514	102.478	70.3514
	-0.13663	-54.41	-0.19123	-28.4	-0.16995	-44.4	-0.12048	-66.56	-0.15867	-60.4	-0.18104	-52.88																							0.35278	98.85	10.3528	35.171	20.3528	13.4335	30.3528	1.5346	40.3528	14.009	50.3528	36.767	60.3528	102.474	70.3528
	-0.1373	-54.66	-0.19183	-28.7	-0.17042	-44.8	-0.12093	-66.97	-0.15887	-61	-0.18164	-53.2																							0.35417	98.842	10.3542	35.172	20.3542	13.432	30.3542	1.5342	40.3542	14.01	50.3542	36.769	60.3542	102.484	70.3542
	-0.13793	-54.94	-0.1923	-29.1	-0.17088	-45.2	-0.1213	-67.44	-0.15934	-61.4	-0.18224	-53.92																							0.35556	98.83	10.3556	35.175	20.3556	13.432	30.3556	1.5344	40.3556	14.01	50.3556	36.768	60.3556	102.48	70.3556
	-0.1385	-55.26	-0.1929	-29.4	-0.17135	-45.6	-0.1218	-67.82	-0.15967	-61.9	-0.18231	-54.3																							0.35694	98.838	10.3569	35.185	20.3569	13.4325	30.3569	1.5342	40.3569	14.01	50.3569	36.77	60.3569	102.48	70.3569
	-0.13903	-55.62	-0.1935	-29.7	-0.17195	-45.9	-0.12227	-68.22	-0.16027	-62.2	-0.18278	-54.59																							0.35833	98.832	10.3583	35.189	20.3583	13.433	30.3583	1.5343	40.3583	14.0105	50.3583	36.771	60.3583	102.48	70.3583
	-0.13965	-55.9	-0.19397	-30.1	-0.17242	-46.3	-0.12266	-68.68	-0.16061	-62.7	-0.18338	-54.87																							0.35972	98.838	10.3597	35.192	20.3597	13.433	30.3597	1.5345	40.3597	14.0105	50.3597	36.774	60.3597	102.472	70.3597
	-0.1402	-56.24	-0.19457	-30.4	-0.17289	-46.7	-0.1231	-69.1	-0.16094	-63.2	-0.18398	-55.16																							0.36111	98.838	10.3611	35.187	20.3611	13.4335	30.3611	1.5346	40.3611	14.011	50.3611	36.773	60.3611	102.48	70.3611
	-0.14075	-56.58	-0.19504	-30.8	-0.17336	-47.1	-0.12339	-69.63	-0.16128	-63.7	-0.18458	-55.86																							0.3625	98.84	10.3625	35.193	20.3625	13.436	30.3625	1.5347	40.3625	14.011	50.3625	36.77	60.3625	102.468	70.3625
	-0.14136	-56.87	-0.1955	-31.2	-0.17396	-47.4	-0.12362	-70.21	-0.16188	-64	-0.18465	-56.32																							0.36389	98.83	10.3639	35.192	20.3639	13.436	30.3639	1.5346	40.3639	14.011	50.3639	36.764	60.3639	102.472	70.3639
	-0.1419	-57.22	-0.19611	-31.5	-0.17443	-47.8	-0.12388	-70.77	-0.16222	-64.5	-0.18512	-56.62																							0.36528	98.826	10.3653	35.196	20.3653	13.437	30.3653	1.535	40.3653	14.0105	50.3653	36.762	60.3653	102.462	70.3653
	-0.14247	-57.54	-0.19657	-31.9	-0.17476	-48.3	-0.12433	-71.18	-0.16268	-64.9	-0.18572	-56.91																							0.36667	98.826	10.3667	35.198	20.3667	13.4345	30.3667	1.5351	40.3667	14.0085	50.3667	36.759	60.3667	102.468	70.3667
	-0.14289	-57.98	-0.19717	-32.2	-0.17536	-48.6	-0.12475	-71.62	-0.16302	-65.4	-0.18632	-57.19																							0.36806	98.826	10.3681	35.203	20.3681	13.4345	30.3681	1.5358	40.3681	14.008	50.3681	36.757	60.3681	102.47	70.3681
	-0.14335	-58.38	-0.19764	-32.6	-0.17583	-49	-0.12511	-72.1	-0.16362	-65.7	-0.18692	-57.87																							0.36944	98.824	10.3694	35.204	20.3694	13.4335	30.3694	1.5367	40.3694	14.0095	50.3694	36.756	60.3694	102.472	70.3694
	-0.14397	-58.67	-0.19811	-33	-0.1763	-49.4	-0.12548	-72.57	-0.16395	-66.2	-0.18699	-58.33																							0.37083	98.814	10.3708	35.204	20.3708	13.434	30.3708	1.5367	40.3708	14.01	50.3708	36.759	60.3708	102.47	70.3708
	-0.14458	-58.96	-0.19871	-33.3	-0.17677	-49.8	-0.12583	-73.06	-0.16429	-66.7	-0.18746	-58.62																							0.37222	98.822	10.3722	35.2	20.3722	13.434	30.3722	1.536	40.3722	14.0095	50.3722	36.762	60.3722	102.458	70.3722
	-0.14521	-59.24	-0.19918	-33.7	-0.17723	-50.2	-0.12606	-73.64	-0.16462	-67.2	-0.18806	-58.9																							0.37361	98.83	10.3736	35.198	20.3736	13.434	30.3736	1.5355	40.3736	14.0085	50.3736	36.763	60.3736	102.454	70.3736
	-0.14588	-59.49	-0.19978	-34	-0.1777	-50.6	-0.12641	-74.13	-0.16523	-67.5	-0.18866	-59.21																							0.375	98.834	10.375	35.197	20.375	13.4355	30.375	1.5358	40.375	14.0065	50.375	36.763	60.375	102.438	70.375
	-0.14644	-59.82	-0.20025	-34.4	-0.17817	-51	-0.12678	-74.6	-0.16556	-68	-0.18926	-59.95																							0.37639	98.83	10.3764	35.197	20.3764	13.437	30.3764	1.5359	40.3764	14.006	50.3764	36.763	60.3764	102.418	70.3764
	-0.14703	-60.13	-0.20072	-34.8	-0.17851	-51.5	-0.12712	-75.1	-0.1659	-68.5	-0.1892	-60.36																							0.37778	98.822	10.3778	35.197	20.3778	13.4365	30.3778	1.5359	40.3778	14.007	50.3778	36.763	60.3778	102.426	70.3778
	-0.14765	-60.41	-0.20118	-35.2	-0.17897	-51.9	-0.12749	-75.57	-0.16623	-69	-0.18967	-60.65																							0.37917	98.816	10.3792	35.199	20.3792	13.437	30.3792	1.5359	40.3792	14.0075	50.3792	36.764	60.3792	102.426	70.3792
	-0.14822	-60.74	-0.20179	-35.5	-0.17944	-52.3	-0.12788	-76.03	-0.16683	-69.3	-0.19027	-60.93																							0.38056	98.812	10.3806	35.2	20.3806	13.437	30.3806	1.5355	40.3806	14.0095	50.3806	36.764	60.3806	102.432	70.3806
	-0.14874	-61.1	-0.20225	-35.9	-0.17991	-52.7	-0.12824	-76.51	-0.16703	-69.9	-0.191	-61.36																							0.38194	98.808	10.3819	35.199	20.3819	13.438	30.3819	1.5356	40.3819	14.009	50.3819	36.763	60.3819	102.44	70.3819
	-0.14919	-61.51	-0.20272	-36.3	-0.18038	-53.1	-0.12863	-76.97	-0.16737	-70.4	-0.19134	-62.09																							0.38333	98.802	10.3833	35.195	20.3833	13.439	30.3833	1.5355	40.3833	14.01	50.3833	36.763	60.3833	102.438	70.3833
	-0.14966	-61.91	-0.20319	-36.7	-0.18085	-53.5	-0.12904	-77.41	-0.16784	-70.8	-0.19141	-62.4																							0.38472	98.792	10.3847	35.194	20.3847	13.4415	30.3847	1.5358	40.3847	14.009	50.3847	36.76	60.3847	102.44	70.3847
	-0.15031	-62.17	-0.20379	-37	-0.18131	-53.9	-0.12942	-77.88	-0.16844	-71.1	-0.19201	-62.68																							0.38611	98.794	10.3861	35.192	20.3861	13.4415	30.3861	1.5359	40.3861	14.0085	50.3861	36.759	60.3861	102.436	70.3861
	-0.15088	-62.5	-0.20426	-37.4	-0.18178	-54.3	-0.12971	-78.41	-0.16864	-71.7	-0.19261	-62.95																							0.3875	98.802	10.3875	35.193	20.3875	13.4415	30.3875	1.5354	40.3875	14.008	50.3875	36.758	60.3875	102.418	70.3875
	-0.15152	-62.77	-0.20473	-37.8	-0.18225	-54.7	-0.13008	-78.89	-0.16897	-72.2	-0.19321	-63.66																							0.38889	98.806	10.3889	35.192	20.3889	13.4405	30.3889	1.5351	40.3889	14.008	50.3889	36.758	60.3889	102.408	70.3889
	-0.1521	-63.08	-0.20519	-38.2	-0.18272	-55.1	-0.13042	-79.38	-0.16958	-72.5	-0.19328	-64.16																							0.39028	98.81	10.3903	35.195	20.3903	13.4405	30.3903	1.5353	40.3903	14.0075	50.3903	36.758	60.3903	102.398	70.3903
	-0.15264	-63.43	-0.20566	-38.6	-0.18319	-55.5	-0.13081	-79.84	-0.16991	-73	-0.19361	-64.44																							0.39167	98.812	10.3917	35.194	20.3917	13.442	30.3917	1.5354	40.3917	14.008	50.3917	36.758	60.3917	102.41	70.3917
	-0.15317	-63.78	-0.20613	-39	-0.18352	-56	-0.13123	-80.28	-0.17011	-73.6	-0.19435	-64.7																							0.39306	98.82	10.3931	35.197	20.3931	13.4425	30.3931	1.5357	40.3931	14.007	50.3931	36.754	60.3931	102.422	70.3931
	-0.1538	-64.06	-0.2066	-39.4	-0.18399	-56.4	-0.13155	-80.79	-0.17045	-74.1	-0.19495	-65.17																							0.39444	98.818	10.3944	35.197	20.3944	13.443	30.3944	1.5365	40.3944	14.0075	50.3944	36.753	60.3944	102.424	70.3944
	-0.15441	-64.35	-0.20707	-39.8	-0.18446	-56.8	-0.13186	-81.31	-0.17118	-74.3	-0.19528	-65.9																							0.39583	98.82	10.3958	35.197	20.3958	13.442	30.3958	1.5376	40.3958	14.0065	50.3958	36.751	60.3958	102.428	70.3958
	-0.15494	-64.71	-0.20767	-40.1	-0.18492	-57.2	-0.13221	-81.8	-0.17138	-74.9	-0.19535	-66.19																							0.39722	98.812	10.3972	35.196	20.3972	13.4435	30.3972	1.5381	40.3972	14.007	50.3972	36.754	60.3972	102.424	70.3972
	-0.15552	-65.02	-0.20814	-40.5	-0.18539	-57.6	-0.13262	-82.24	-0.17172	-75.4	-0.19595	-66.46																							0.39861	98.812	10.3986	35.196	20.3986	13.444	30.3986	1.5382	40.3986	14.0065	50.3986	36.758	60.3986	102.428	70.3986
	-0.15615	-65.3	-0.2086	-40.9	-0.18586	-58	-0.13284	-82.83	-0.17219	-75.8	-0.19656	-66.79																							0.4	98.81	10.4	35.193	20.4	13.4445	30.4	1.5382	40.4	14.0065	50.4	36.759	60.4	102.428	70.4
	-0.15662	-65.7	-0.20907	-41.3	-0.1862	-58.5	-0.1333	-83.23	-0.17265	-76.2	-0.19716	-67.58																							0.40139	98.822	10.4014	35.194	20.4014	13.4435	30.4014	1.5378	40.4014	14.0065	50.4014	36.758	60.4014	102.43	70.4014
	-0.15713	-66.07	-0.20954	-41.7	-0.18666	-58.9	-0.13355	-83.8	-0.17286	-76.8	-0.19709	-67.93																							0.40278	98.838	10.4028	35.19	20.4028	13.4435	30.4028	1.5373	40.4028	14.007	50.4028	36.758	60.4028	102.43	70.4028
	-0.15765	-66.43	-0.21001	-42.1	-0.18713	-59.3	-0.13387	-84.31	-0.17319	-77.3	-0.19769	-68.19																							0.40417	98.842	10.4042	35.192	20.4042	13.445	30.4042	1.5374	40.4042	14.007	50.4042	36.756	60.4042	102.428	70.4042
	-0.15814	-66.81	-0.21034	-42.6	-0.18747	-59.8	-0.13408	-84.9	-0.17379	-77.6	-0.19829	-68.49																							0.40556	98.84	10.4056	35.189	20.4056	13.4455	30.4056	1.538	40.4056	14.008	50.4056	36.756	60.4056	102.418	70.4056
	-0.15862	-67.2	-0.21081	-43	-0.18793	-60.2	-0.13435	-85.45	-0.17399	-78.2	-0.1989	-69.29																							0.40694	98.84	10.4069	35.192	20.4069	13.444	30.4069	1.5389	40.4069	14.0075	50.4069	36.756	60.4069	102.416	70.4069
	-0.15924	-67.49	-0.21141	-43.3	-0.1884	-60.6	-0.13478	-85.88	-0.17433	-78.7	-0.19883	-69.68																							0.40833	98.842	10.4083	35.192	20.4083	13.4425	30.4083	1.5389	40.4083	14.008	50.4083	36.756	60.4083	102.412	70.4083
	-0.15987	-67.77	-0.21188	-43.7	-0.18874	-61.1	-0.13503	-86.44	-0.17493	-79	-0.1993	-69.95																							0.40972	98.842	10.4097	35.195	20.4097	13.443	30.4097	1.539	40.4097	14.008	50.4097	36.752	60.4097	102.412	70.4097
	-0.16035	-68.16	-0.21235	-44.1	-0.18921	-61.5	-0.13537	-86.94	-0.17513	-79.6	-0.1999	-70.22																							0.41111	98.838	10.4111	35.196	20.4111	13.443	30.4111	1.5386	40.4111	14.008	50.4111	36.753	60.4111	102.412	70.4111
	-0.16079	-68.58	-0.21268	-44.6	-0.18954	-62	-0.13573	-87.42	-0.17547	-80.1	-0.20063	-71																							0.4125	98.83	10.4125	35.195	20.4125	13.4445	30.4125	1.5386	40.4125	14.008	50.4125	36.751	60.4125	102.412	70.4125
	-0.16135	-68.91	-0.21315	-45	-0.19001	-62.4	-0.13609	-87.9	-0.17594	-80.5	-0.20057	-71.45																							0.41389	98.834	10.4139	35.195	20.4139	13.4445	30.4139	1.5384	40.4139	14.008	50.4139	36.754	60.4139	102.412	70.4139
	-0.16194	-69.22	-0.21362	-45.4	-0.19048	-62.8	-0.13641	-88.41	-0.1764	-80.9	-0.20091	-71.71																							0.41528	98.844	10.4153	35.194	20.4153	13.4455	30.4153	1.5385	40.4153	14.008	50.4153	36.758	60.4153	102.412	70.4153
	-0.16259	-69.48	-0.21409	-45.8	-0.19094	-63.2	-0.13664	-88.99	-0.17661	-81.5	-0.20164	-72																							0.41667	98.868	10.4167	35.195	20.4167	13.4465	30.4167	1.5385	40.4167	14.0075	50.4167	36.759	60.4167	102.406	70.4167
	-0.16327	-69.72	-0.21455	-46.2	-0.19128	-63.7	-0.13699	-89.48	-0.17694	-82	-0.20224	-72.79																							0.41806	98.878	10.4181	35.195	20.4181	13.4475	30.4181	1.5385	40.4181	14.0065	50.4181	36.759	60.4181	102.404	70.4181
	-0.16386	-70.03	-0.21502	-46.6	-0.19175	-64.1	-0.13731	-89.99	-0.17741	-82.4	-0.20218	-73.23																							0.41944	98.886	10.4194	35.195	20.4194	13.447	30.4194	1.5385	40.4194	14.0065	50.4194	36.762	60.4194	102.384	70.4194
	-0.16439	-70.38	-0.21549	-47	-0.19222	-64.5	-0.13762	-90.51	-0.17761	-83	-0.20264	-73.48																							0.42083	98.882	10.4208	35.192	20.4208	13.447	30.4208	1.5387	40.4208	14.007	50.4208	36.766	60.4208	102.376	70.4208
	-0.16481	-70.82	-0.21583	-47.5	-0.19268	-64.9	-0.13806	-90.93	-0.17795	-83.5	-0.20325	-73.78																							0.42222	98.88	10.4222	35.191	20.4222	13.4475	30.4222	1.5386	40.4222	14.007	50.4222	36.765	60.4222	102.372	70.4222
	-0.16536	-71.16	-0.21629	-47.9	-0.19302	-65.4	-0.13852	-91.34	-0.17841	-83.9	-0.20385	-74.65																							0.42361	98.876	10.4236	35.193	20.4236	13.4475	30.4236	1.5383	40.4236	14.0065	50.4236	36.759	60.4236	102.368	70.4236
	-0.16579	-71.59	-0.21676	-48.3	-0.19335	-65.9	-0.1388	-91.88	-0.17875	-84.4	-0.20365	-75.03																							0.425	98.876	10.425	35.196	20.425	13.448	30.425	1.5379	40.425	14.005	50.425	36.754	60.425	102.356	70.425
	-0.16621	-72.02	-0.2171	-48.8	-0.19369	-66.4	-0.13928	-92.27	-0.17895	-85	-0.20425	-75.25																							0.42639	98.894	10.4264	35.198	20.4264	13.4485	30.4264	1.5376	40.4264	14.0035	50.4264	36.757	60.4264	102.346	70.4264
	-0.16671	-72.4	-0.21756	-49.2	-0.19416	-66.8	-0.13958	-92.8	-0.17955	-85.3	-0.20485	-75.68																							0.42778	98.894	10.4278	35.199	20.4278	13.449	30.4278	1.5375	40.4278	14.003	50.4278	36.758	60.4278	102.344	70.4278
	-0.1672	-72.78	-0.21803	-49.6	-0.19462	-67.2	-0.13991	-93.3	-0.17975	-85.9	-0.20532	-76.45																							0.42917	98.912	10.4292	35.199	20.4292	13.449	30.4292	1.5373	40.4292	14.003	50.4292	36.757	60.4292	102.344	70.4292
	-0.16778	-73.1	-0.2185	-50	-0.19509	-67.6	-0.14018	-93.85	-0.18009	-86.4	-0.20526	-76.74																							0.43056	98.906	10.4306	35.199	20.4306	13.449	30.4306	1.5373	40.4306	14.0035	50.4306	36.753	60.4306	102.344	70.4306
	-0.16821	-73.53	-0.21884	-50.5	-0.19543	-68.1	-0.14047	-94.38	-0.18056	-86.8	-0.20599	-76.97																							0.43194	98.904	10.4319	35.198	20.4319	13.4505	30.4319	1.5373	40.4319	14.005	50.4319	36.746	60.4319	102.354	70.4319
	-0.16867	-73.93	-0.2193	-50.9	-0.19576	-68.6	-0.14074	-94.93	-0.18089	-87.3	-0.20659	-77.57																							0.43333	98.902	10.4333	35.196	20.4333	13.452	30.4333	1.5384	40.4333	14.005	50.4333	36.746	60.4333	102.35	70.4333
	-0.16941	-74.13	-0.21964	-51.4	-0.19623	-69	-0.14095	-95.53	-0.18109	-87.9	-0.20679	-78.22																							0.43472	98.912	10.4347	35.196	20.4347	13.452	30.4347	1.5394	40.4347	14.007	50.4347	36.746	60.4347	102.36	70.4347
	-0.16994	-74.48	-0.22011	-51.8	-0.19657	-69.5	-0.14131	-96.01	-0.18169	-88.2	-0.20699	-78.49																							0.43611	98.934	10.4361	35.203	20.4361	13.4515	30.4361	1.5397	40.4361	14.007	50.4361	36.746	60.4361	102.352	70.4361
	-0.17044	-74.86	-0.22044	-52.3	-0.19703	-69.9	-0.14175	-96.43	-0.18203	-88.7	-0.2076	-78.74																							0.4375	98.95	10.4375	35.213	20.4375	13.4515	30.4375	1.5398	40.4375	14.0075	50.4375	36.746	60.4375	102.356	70.4375
	-0.17096	-75.22	-0.22091	-52.7	-0.19737	-70.4	-0.14203	-96.97	-0.18223	-89.3	-0.20833	-79.58																							0.43889	98.97	10.4389	35.213	20.4389	13.4515	30.4389	1.5403	40.4389	14.0075	50.4389	36.746	60.4389	102.346	70.4389
	-0.17145	-75.6	-0.22138	-53.1	-0.19784	-70.8	-0.14227	-97.54	-0.18283	-89.6	-0.20813	-79.99																							0.44028	98.964	10.4403	35.212	20.4403	13.4515	30.4403	1.5411	40.4403	14.0075	50.4403	36.746	60.4403	102.344	70.4403
	-0.17205	-75.9	-0.22171	-53.6	-0.19817	-71.3	-0.14263	-98.02	-0.18303	-90.2	-0.2086	-80.21																							0.44167	98.966	10.4417	35.211	20.4417	13.4515	30.4417	1.5421	40.4417	14.008	50.4417	36.743	60.4417	102.342	70.4417
	-0.17256	-76.27	-0.22218	-54	-0.19851	-71.8	-0.14303	-98.47	-0.18324	-90.8	-0.20933	-80.68																							0.44306	98.958	10.4431	35.211	20.4431	13.4515	30.4431	1.5424	40.4431	14.0075	50.4431	36.742	60.4431	102.34	70.4431
	-0.17314	-76.59	-0.22265	-54.4	-0.19897	-72.2	-0.14342	-98.93	-0.18384	-91.1	-0.20967	-81.42																							0.44444	98.958	10.4444	35.213	20.4444	13.453	30.4444	1.5426	40.4444	14.0075	50.4444	36.743	60.4444	102.34	70.4444
	-0.17358	-77.01	-0.22298	-54.9	-0.19931	-72.7	-0.14374	-99.44	-0.18404	-91.7	-0.20974	-81.72																							0.44583	98.97	10.4458	35.214	20.4458	13.4535	30.4458	1.5428	40.4458	14.007	50.4458	36.744	60.4458	102.338	70.4458
	-0.17412	-77.35	-0.22345	-55.3	-0.19978	-73.1	-0.14407	-99.95	-0.18424	-92.3	-0.21034	-81.98																							0.44722	98.974	10.4472	35.21	20.4472	13.455	30.4472	1.5429	40.4472	14.0075	50.4472	36.75	60.4472	102.352	70.4472
	-0.17473	-77.65	-0.22379	-55.8	-0.20011	-73.6	-0.14447	-100.4	-0.18471	-92.7	-0.21094	-82.83																							0.44861	98.978	10.4486	35.203	20.4486	13.455	30.4486	1.5427	40.4486	14.007	50.4486	36.747	60.4486	102.37	70.4486
	-0.17543	-77.87	-0.22425	-56.2	-0.20045	-74.1	-0.1448	-100.9	-0.18491	-93.3	-0.21088	-83.26																							0.45	98.982	10.45	35.203	20.45	13.455	30.45	1.5426	40.45	14.007	50.45	36.746	60.45	102.378	70.45
	-0.17609	-78.13	-0.22472	-56.6	-0.20092	-74.5	-0.14501	-101.5	-0.18525	-93.8	-0.21121	-83.48																							0.45139	98.988	10.4514	35.211	20.4514	13.455	30.4514	1.5429	40.4514	14.0065	50.4514	36.741	60.4514	102.376	70.4514
	-0.1766	-78.5	-0.22506	-57.1	-0.20125	-75	-0.14534	-102	-0.18558	-94.3	-0.21195	-84.02																							0.45278	98.992	10.4528	35.216	20.4528	13.455	30.4528	1.543	40.4528	14.0055	50.4528	36.742	60.4528	102.376	70.4528
	-0.17718	-78.81	-0.22553	-57.5	-0.20159	-75.5	-0.14567	-102.5	-0.18578	-94.9	-0.21228	-84.71																							0.45417	98.988	10.4542	35.213	20.4542	13.455	30.4542	1.5425	40.4542	14.0055	50.4542	36.747	60.4542	102.368	70.4542
	-0.17764	-79.22	-0.22586	-58	-0.20205	-75.9	-0.14601	-103	-0.18625	-95.3	-0.21235	-84.97																							0.45556	98.994	10.4556	35.21	20.4556	13.4545	30.4556	1.5418	40.4556	14.007	50.4556	36.755	60.4556	102.372	70.4556
	-0.17821	-79.54	-0.2262	-58.5	-0.20239	-76.4	-0.14635	-103.5	-0.18659	-95.8	-0.21295	-85.28																							0.45694	99.008	10.4569	35.209	20.4569	13.454	30.4569	1.5415	40.4569	14.0095	50.4569	36.758	60.4569	102.384	70.4569
	-0.17871	-79.92	-0.22653	-59	-0.20272	-76.9	-0.14655	-104.1	-0.18679	-96.4	-0.21355	-86.13																							0.45833	99.014	10.4583	35.21	20.4583	13.453	30.4583	1.5411	40.4583	14.01	50.4583	36.757	60.4583	102.4	70.4583
	-0.17923	-80.28	-0.227	-59.4	-0.20306	-77.4	-0.14675	-104.7	-0.18739	-96.7	-0.21349	-86.46																							0.45972	99.004	10.4597	35.21	20.4597	13.453	30.4597	1.5406	40.4597	14.0115	50.4597	36.75	60.4597	102.414	70.4597
	-0.17982	-80.59	-0.22733	-59.9	-0.20353	-77.8	-0.14695	-105.3	-0.18759	-97.3	-0.21396	-86.68																							0.46111	99	10.4611	35.212	20.4611	13.456	30.4611	1.5397	40.4611	14.0115	50.4611	36.744	60.4611	102.404	70.4611
	-0.1803	-80.98	-0.2278	-60.3	-0.20386	-78.3	-0.14715	-105.9	-0.18779	-97.9	-0.21469	-87.47																							0.4625	99.004	10.4625	35.211	20.4625	13.4575	30.4625	1.5398	40.4625	14.0125	50.4625	36.747	60.4625	102.406	70.4625
	-0.18083	-81.33	-0.22814	-60.8	-0.2042	-78.8	-0.14749	-106.4	-0.18826	-98.3	-0.21463	-87.95																							0.46389	99.008	10.4639	35.213	20.4639	13.458	30.4639	1.5401	40.4639	14.013	50.4639	36.751	60.4639	102.398	70.4639
	-0.18149	-81.59	-0.22847	-61.3	-0.20466	-79.2	-0.14796	-106.8	-0.1886	-98.8	-0.21496	-88.17																							0.46528	99.006	10.4653	35.212	20.4653	13.4575	30.4653	1.5405	40.4653	14.013	50.4653	36.754	60.4653	102.402	70.4653
	-0.18194	-82	-0.22894	-61.7	-0.205	-79.7	-0.14829	-107.3	-0.18893	-99.3	-0.21569	-88.74																							0.46667	99.002	10.4667	35.211	20.4667	13.4585	30.4667	1.5404	40.4667	14.013	50.4667	36.752	60.4667	102.392	70.4667
	-0.18241	-82.4	-0.22927	-62.2	-0.20547	-80.1	-0.14849	-107.9	-0.18927	-99.8	-0.21603	-89.42																							0.46806	99	10.4681	35.209	20.4681	13.459	30.4681	1.5406	40.4681	14.0135	50.4681	36.751	60.4681	102.4	70.4681
	-0.1828	-82.86	-0.22974	-62.6	-0.2058	-80.6	-0.14883	-108.4	-0.19	-100	-0.2161	-89.64																							0.46944	98.998	10.4694	35.208	20.4694	13.4605	30.4694	1.5406	40.4694	14.014	50.4694	36.748	60.4694	102.398	70.4694
	-0.18337	-83.18	-0.23008	-63.1	-0.20627	-81	-0.14903	-109	-0.18967	-101	-0.21683	-90.08																							0.47083	99.004	10.4708	35.208	20.4708	13.4615	30.4708	1.5407	40.4708	14.014	50.4708	36.747	60.4708	102.404	70.4708
	-0.18401	-83.45	-0.23041	-63.6	-0.20647	-81.6	-0.14937	-109.5	-0.19067	-101	-0.21717	-90.85																							0.47222	99.004	10.4722	35.209	20.4722	13.462	30.4722	1.5409	40.4722	14.0155	50.4722	36.747	60.4722	102.402	70.4722
	-0.18468	-83.7	-0.23088	-64	-0.20694	-82	-0.14997	-109.8	-0.19034	-102	-0.2171	-91.1																							0.47361	99.03	10.4736	35.209	20.4736	13.4625	30.4736	1.5409	40.4736	14.0175	50.4736	36.748	60.4736	102.406	70.4736
	-0.18521	-84.05	-0.23122	-64.5	-0.20728	-82.5	-0.1503	-110.3	-0.19134	-102	-0.21784	-91.45																							0.475	99.016	10.475	35.209	20.475	13.462	30.475	1.5414	40.475	14.0185	50.475	36.747	60.475	102.406	70.475
	-0.18579	-84.37	-0.23168	-64.9	-0.20761	-83	-0.15037	-111	-0.19101	-103	-0.21831	-92.29																							0.47639	99.016	10.4764	35.213	20.4764	13.4615	30.4764	1.5419	40.4764	14.019	50.4764	36.746	60.4764	102.406	70.4764
	-0.18638	-84.68	-0.23202	-65.4	-0.20781	-83.6	-0.15071	-111.5	-0.19201	-103	-0.21824	-92.57																							0.47778	99.008	10.4778	35.215	20.4778	13.4585	30.4778	1.5421	40.4778	14.021	50.4778	36.746	60.4778	102.412	70.4778
	-0.18686	-85.07	-0.23235	-65.9	-0.20828	-84	-0.15117	-111.9	-0.19168	-104	-0.21884	-92.85																							0.47917	99.004	10.4792	35.217	20.4792	13.459	30.4792	1.5422	40.4792	14.021	50.4792	36.748	60.4792	102.412	70.4792
	-0.18736	-85.44	-0.23269	-66.4	-0.20875	-84.4	-0.15138	-112.5	-0.19268	-104	-0.21944	-93.72																							0.48056	98.998	10.4806	35.218	20.4806	13.4585	30.4806	1.5423	40.4806	14.0215	50.4806	36.752	60.4806	102.414	70.4806
	-0.18789	-85.8	-0.23316	-66.8	-0.20895	-85	-0.15184	-112.9	-0.19235	-105	-0.21938	-94.03																							0.48194	98.99	10.4819	35.219	20.4819	13.4585	30.4819	1.5424	40.4819	14.0205	50.4819	36.75	60.4819	102.416	70.4819
	-0.1883	-86.24	-0.23349	-67.3	-0.20942	-85.4	-0.15205	-113.5	-0.19202	-106	-0.21998	-94.29																							0.48333	98.994	10.4833	35.217	20.4833	13.458	30.4833	1.5423	40.4833	14.0205	50.4833	36.752	60.4833	102.426	70.4833
	-0.18896	-86.5	-0.23396	-67.7	-0.20975	-85.9	-0.15198	-114.3	-0.19302	-106	-0.22058	-95.19																							0.48472	98.986	10.4847	35.217	20.4847	13.458	30.4847	1.5415	40.4847	14.02	50.4847	36.749	60.4847	102.428	70.4847
	-0.18962	-86.75	-0.23416	-68.3	-0.21009	-86.4	-0.15218	-114.9	-0.19269	-107	-0.22038	-95.51																							0.48611	98.978	10.4861	35.219	20.4861	13.4575	30.4861	1.5412	40.4861	14.02	50.4861	36.749	60.4861	102.42	70.4861
	-0.19004	-87.19	-0.2345	-68.8	-0.21042	-86.9	-0.15252	-115.4	-0.19369	-107	-0.22099	-95.77																							0.4875	98.962	10.4875	35.221	20.4875	13.457	30.4875	1.5417	40.4875	14.02	50.4875	36.747	60.4875	102.408	70.4875
	-0.19053	-87.57	-0.23496	-69.2	-0.21076	-87.4	-0.15272	-116	-0.19336	-108	-0.22159	-96.66																							0.48889	98.946	10.4889	35.22	20.4889	13.457	30.4889	1.5426	40.4889	14.021	50.4889	36.74	60.4889	102.396	70.4889
	-0.19105	-87.93	-0.2353	-69.7	-0.21109	-87.9	-0.15306	-116.5	-0.19436	-108	-0.22139	-96.96																							0.49028	98.926	10.4903	35.22	20.4903	13.459	30.4903	1.543	40.4903	14.022	50.4903	36.736	60.4903	102.4	70.4903
	-0.19175	-88.16	-0.23563	-70.2	-0.21143	-88.4	-0.15352	-116.9	-0.19403	-109	-0.22199	-97.22																							0.49167	98.932	10.4917	35.22	20.4917	13.461	30.4917	1.5427	40.4917	14.023	50.4917	36.735	60.4917	102.396	70.4917
	-0.19231	-88.49	-0.23597	-70.7	-0.21176	-88.9	-0.15359	-117.6	-0.19503	-109	-0.22272	-98.11																							0.49306	98.952	10.4931	35.219	20.4931	13.461	30.4931	1.5422	40.4931	14.0225	50.4931	36.737	60.4931	102.406	70.4931
	-0.1925	-89.1	-0.23644	-71.1	-0.2121	-89.4	-0.15406	-118	-0.1947	-110	-0.22253	-98.4																							0.49444	98.984	10.4944	35.221	20.4944	13.4615	30.4944	1.542	40.4944	14.0225	50.4944	36.738	60.4944	102.406	70.4944
	-0.19302	-89.46	-0.23677	-71.6	-0.21243	-89.9	-0.15453	-118.4	-0.1957	-110	-0.22313	-98.71																							0.49583	99	10.4958	35.222	20.4958	13.4615	30.4958	1.5426	40.4958	14.022	50.4958	36.742	60.4958	102.408	70.4958
	-0.19355	-89.81	-0.23711	-72.1	-0.21277	-90.4	-0.15473	-119	-0.19537	-111	-0.22373	-99.59																							0.49722	98.996	10.4972	35.225	20.4972	13.4625	30.4972	1.5433	40.4972	14.0205	50.4972	36.743	60.4972	102.41	70.4972
	-0.1941	-90.15	-0.23744	-72.6	-0.21324	-90.8	-0.15493	-119.6	-0.19637	-111	-0.22353	-99.84																							0.49861	98.994	10.4986	35.224	20.4986	13.4625	30.4986	1.5431	40.4986	14.0195	50.4986	36.742	60.4986	102.41	70.4986
	-0.19471	-90.44	-0.23778	-73.1	-0.21357	-91.3	-0.15513	-120.2	-0.19604	-112	-0.22427	-100.2																							0.5	98.962	10.5	35.222	20.5	13.463	30.5	1.543	40.5	14.0195	50.5	36.739	60.5	102.412	70.5
	-0.19525	-90.79	-0.23811	-73.6	-0.21391	-91.8	-0.15534	-120.8	-0.19704	-112	-0.225	-101																							0.50139	98.926	10.5014	35.221	20.5014	13.462	30.5014	1.5429	40.5014	14.018	50.5014	36.738	60.5014	102.412	70.5014
	-0.19565	-91.24	-0.23845	-74.1	-0.21424	-92.3	-0.15567	-121.3	-0.19671	-113	-0.22467	-101.3																							0.50278	98.934	10.5028	35.221	20.5028	13.463	30.5028	1.5432	40.5028	14.0185	50.5028	36.742	60.5028	102.412	70.5028
	-0.19636	-91.46	-0.23892	-74.5	-0.21458	-92.8	-0.15601	-121.8	-0.19771	-113	-0.22567	-101.8																							0.50417	98.924	10.5042	35.221	20.5042	13.4625	30.5042	1.5435	40.5042	14.017	50.5042	36.743	60.5042	102.402	70.5042
	-0.19687	-91.83	-0.23912	-75.1	-0.21491	-93.3	-0.15621	-122.4	-0.19738	-114	-0.22534	-102.6																							0.50556	98.934	10.5056	35.217	20.5056	13.463	30.5056	1.5438	40.5056	14.018	50.5056	36.744	60.5056	102.39	70.5056
	-0.19741	-92.17	-0.23945	-75.6	-0.21538	-93.7	-0.15654	-122.9	-0.19705	-115	-0.22501	-102.7																							0.50694	98.936	10.5069	35.211	20.5069	13.4645	30.5069	1.5441	40.5069	14.017	50.5069	36.739	60.5069	102.382	70.5069
	-0.19795	-92.52	-0.23992	-76	-0.21571	-94.2	-0.15675	-123.5	-0.19805	-115	-0.22601	-103.4																							0.50833	98.948	10.5083	35.21	20.5083	13.465	30.5083	1.5441	40.5083	14.016	50.5083	36.737	60.5083	102.39	70.5083
	-0.19832	-92.99	-0.24026	-76.5	-0.21605	-94.7	-0.15708	-124	-0.19772	-116	-0.22701	-104																							0.50972	98.948	10.5097	35.211	20.5097	13.4645	30.5097	1.5438	40.5097	14.013	50.5097	36.73	60.5097	102.406	70.5097
	-0.19896	-93.26	-0.24059	-77	-0.21638	-95.2	-0.15742	-124.5	-0.19872	-116	-0.22668	-104.2																							0.51111	98.94	10.5111	35.211	20.5111	13.464	30.5111	1.5436	40.5111	14.013	50.5111	36.731	60.5111	102.432	70.5111
	-0.19953	-93.59	-0.24093	-77.5	-0.21672	-95.7	-0.15788	-124.9	-0.19839	-117	-0.22768	-105																							0.5125	98.938	10.5125	35.217	20.5125	13.4645	30.5125	1.5438	40.5125	14.013	50.5125	36.735	60.5125	102.424	70.5125
	-0.19993	-94.04	-0.24126	-78	-0.21705	-96.2	-0.15835	-125.3	-0.19939	-117	-0.22735	-105.4																							0.51389	98.92	10.5139	35.219	20.5139	13.4645	30.5139	1.5442	40.5139	14.0135	50.5139	36.736	60.5139	102.44	70.5139
	-0.20038	-94.45	-0.2416	-78.5	-0.21726	-96.8	-0.15842	-126	-0.19906	-118	-0.22835	-105.7																							0.51528	98.932	10.5153	35.223	20.5153	13.4645	30.5153	1.5448	40.5153	14.0125	50.5153	36.738	60.5153	102.446	70.5153
	-0.20081	-94.88	-0.24193	-79	-0.21759	-97.3	-0.15862	-126.6	-0.20006	-118	-0.22802	-106.6																							0.51667	98.93	10.5167	35.221	20.5167	13.4645	30.5167	1.5447	40.5167	14.01	50.5167	36.736	60.5167	102.452	70.5167
	-0.20134	-95.23	-0.24227	-79.5	-0.21793	-97.8	-0.15909	-127	-0.19973	-119	-0.22769	-106.8																							0.51806	98.934	10.5181	35.22	20.5181	13.465	30.5181	1.5448	40.5181	14.009	50.5181	36.737	60.5181	102.444	70.5181
	-0.20195	-95.53	-0.2426	-80	-0.21826	-98.3	-0.15943	-127.5	-0.20073	-119	-0.22869	-107.3																							0.51944	98.914	10.5194	35.217	20.5194	13.4655	30.5194	1.5451	40.5194	14.008	50.5194	36.736	60.5194	102.444	70.5194
	-0.20232	-96	-0.24294	-80.5	-0.21873	-98.7	-0.15963	-128.1	-0.2004	-120	-0.22969	-108																							0.52083	98.91	10.5208	35.219	20.5208	13.4655	30.5208	1.5458	40.5208	14.0085	50.5208	36.737	60.5208	102.448	70.5208
	-0.20283	-96.37	-0.24327	-81	-0.21906	-99.2	-0.15983	-128.7	-0.2014	-120	-0.22936	-108.2																							0.52222	98.916	10.5222	35.22	20.5222	13.4655	30.5222	1.5461	40.5222	14.0065	50.5222	36.74	60.5222	102.458	70.5222
	-0.20335	-96.73	-0.24361	-81.5	-0.2194	-99.7	-0.16003	-129.3	-0.20107	-121	-0.23036	-109																							0.52361	98.916	10.5236	35.22	20.5236	13.465	30.5236	1.5459	40.5236	14.0055	50.5236	36.74	60.5236	102.466	70.5236
	-0.2037	-97.22	-0.24381	-82.1	-0.22	-100	-0.16023	-129.9	-0.20207	-121	-0.23003	-109.5																							0.525	98.916	10.525	35.221	20.525	13.4635	30.525	1.5453	40.525	14.0045	50.525	36.741	60.525	102.464	70.525
	-0.20429	-97.53	-0.24428	-82.5	-0.21967	-101	-0.16044	-130.5	-0.20174	-122	-0.2297	-109.7																							0.52639	98.908	10.5264	35.219	20.5264	13.4635	30.5264	1.5448	40.5264	14.0055	50.5264	36.74	60.5264	102.466	70.5264
	-0.20505	-97.71	-0.24461	-83	-0.22067	-101	-0.1605	-131.2	-0.20274	-122	-0.2307	-110.6																							0.52778	98.912	10.5278	35.224	20.5278	13.464	30.5278	1.5451	40.5278	14.0065	50.5278	36.736	60.5278	102.458	70.5278
	-0.20553	-98.1	-0.24481	-83.6	-0.22034	-102	-0.16084	-131.7	-0.20241	-123	-0.23037	-110.9																							0.52917	98.904	10.5292	35.224	20.5292	13.465	30.5292	1.5452	40.5292	14.0075	50.5292	36.735	60.5292	102.464	70.5292
	-0.20611	-98.41	-0.24515	-84.1	-0.22134	-102	-0.16104	-132.3	-0.20208	-124	-0.23137	-111.5																							0.53056	98.914	10.5306	35.228	20.5306	13.465	30.5306	1.5456	40.5306	14.008	50.5306	36.732	60.5306	102.456	70.5306
	-0.20665	-98.76	-0.24562	-84.5	-0.22101	-103	-0.16138	-132.8	-0.20308	-124	-0.23104	-112.2																							0.53194	98.914	10.5319	35.228	20.5319	13.466	30.5319	1.546	40.5319	14.008	50.5319	36.73	60.5319	102.448	70.5319
	-0.20716	-99.13	-0.24582	-85.1	-0.22201	-103	-0.16224	-132.9	-0.20275	-125	-0.23204	-112.4																							0.53333	98.918	10.5333	35.229	20.5333	13.4665	30.5333	1.5459	40.5333	14.0085	50.5333	36.731	60.5333	102.444	70.5333
	-0.20729	-99.78	-0.24615	-85.6	-0.22168	-104	-0.16245	-133.5	-0.20375	-125	-0.23304	-113.3																							0.53472	98.898	10.5347	35.228	20.5347	13.469	30.5347	1.546	40.5347	14.0085	50.5347	36.731	60.5347	102.46	70.5347
	-0.2076	-100.3	-0.24649	-86.1	-0.22268	-104	-0.16278	-134	-0.20342	-126	-0.23271	-113.5																							0.53611	98.874	10.5361	35.232	20.5361	13.4705	30.5361	1.5459	40.5361	14.0085	50.5361	36.734	60.5361	102.466	70.5361
	-0.20807	-100.7	-0.24682	-86.6	-0.22235	-105	-0.16298	-134.6	-0.20442	-126	-0.23238	-114.1																							0.5375	98.872	10.5375	35.235	20.5375	13.471	30.5375	1.546	40.5375	14.008	50.5375	36.732	60.5375	102.47	70.5375
	-0.20867	-101	-0.24716	-87.1	-0.22335	-105	-0.16345	-135	-0.20409	-127	-0.23338	-114.8																							0.53889	98.874	10.5389	35.238	20.5389	13.471	30.5389	1.5459	40.5389	14.0065	50.5389	36.735	60.5389	102.468	70.5389
	-0.2094	-101.2	-0.24736	-87.7	-0.22302	-106	-0.16365	-135.6	-0.20509	-127	-0.23305	-114.9																							0.54028	98.886	10.5403	35.235	20.5403	13.471	30.5403	1.5463	40.5403	14.0035	50.5403	36.736	60.5403	102.468	70.5403
	-0.21014	-101.4	-0.24783	-88.1	-0.22269	-107	-0.16385	-136.2	-0.20476	-128	-0.23405	-115.8																							0.54167	98.92	10.5417	35.235	20.5417	13.4705	30.5417	1.5471	40.5417	14.0005	50.5417	36.737	60.5417	102.468	70.5417
[truncated: 6,809 more rows]
[truncated: 75 more columns]

## Sheet: Figure 5
Figure 5b	MoS2		MoS1.5Se0.5		MoSSe		MoS0.5Se1.5		MoSe2		RhSA-MoS2		RhSA-MoS1.5Se0.5		RhSA-MoSSe		RhSA-MoS0.5Se1.5		RhSA-MoSe2			Figure 5c	MoS2		MoS1.5Se0.5		MoSSe		MoS0.5Se1.5		MoSe2		RhSA-MoS2		RhSA-MoS1.5Se0.5		RhSA-MoSSe		RhSA-MoS0.5Se1.5		RhSA-MoSe2			Figure 5d		MoSxSe2-x	RhSA-MoSxSe2-x		Figure 5e
[truncated: 86 more rows]
[truncated: 34 more columns]

[truncated: 26 more sheets: Figure 6, Figure S3, Figure S4, Figure S7, Figure S23, Figure S25, Figure S26, Figure S30, Figure S31, Figure S34, Figure S35, Figure S36, Figure S37, Figure S38, Figure S39, Figure S40, Figure S41, Figure S42, Figure S45, Figure S46 …]
